# Supplementary material for: Ethyl ent-15α-[(2-nitro­benz­yloxy)meth­yl]-16-oxobeyeran-20-oate
Source: Acta Crystallogr Sect E Struct Rep Online. 2012 Jul 4;68(Pt 8):o2342. doi: 10.1107/S1600536812029418 (PMC3414277; doi:10.1107/S1600536812029418)
Supplement: Supplementary file 1 [file e-68-o2342-sup1.cif]

##############################################################################
#                                                                            #
# This CIF contains the data in a paper accepted for publication in          #
# Acta Crystallographica Section E. It conforms to the requirements of       #
# Notes for Authors for Acta Crystallographica Section E, and has been       #
# peer reviewed under the auspices of the IUCr Commission on Journals.       #
#                                                                            #
# Full details of the Crystallographic Information File format               #
# are given in the paper "The Crystallographic Information File (CIF):       #
# a New Standard Archive File for Crystallography" by S. R. Hall, F. H.      #
# Allen and I. D. Brown [Acta Cryst. (1991), A47, 655-685].                  #
#                                                                            #
# The current version of the core CIF dictionary is obtainable from          #
# ftp://ftp.iucr.org/pub/cif_core.dic.                                       #
#                                                                            #
# Software is freely available for graphical display of the structure(s)     #
# in this CIF. For information consult the CIF software page                 #
# http://www.iucr.org/resources/cif/software.                                #
#                                                                            #
# This file may be used for bona fide research purposes within the           #
# scientific community so long as proper attribution is given to the journal # 
# article from which it was obtained.                                        #
#                                                                            #
##############################################################################
data_global
_audit_creation_method     'CrysAlisPro, Oxford Diffraction Ltd.'
_journal_date_recd_electronic     2012-06-18
_journal_date_accepted     2012-06-28
_journal_name_full     'Acta Crystallographica, Section E'
_journal_year     2012
_journal_volume     68
_journal_issue      8
_journal_page_first     o2342
_journal_page_last     o2342
_journal_paper_category     QO
_journal_paper_doi     10.1107/S1600536812029418
_journal_coeditor_code     WN2481
_publ_contact_author_name     'Dr. Ya Wu'
_publ_contact_author_address
;
Pharmacy College,
Henan College of Traditional Chinese Medicine,
Zhengzhou  450008
People's Republic of China
;
_publ_contact_author_email     'wuya0723@126.com'
_publ_contact_author_fax     '86 371 65962746'
_publ_contact_author_phone     '86 371 65962746'
_publ_section_title
;
Ethyl <i>ent</i>-15\a-[(2-nitrobenzyloxy)methyl]-16-oxobeyeran-20-oate
;
loop_
    _publ_author_name
    _publ_author_footnote
    _publ_author_address
    'Ya Wu' ?
;
 Pharmacy College
 Henan University of Traditional Chinese Medicine
 Zhengzhou 450008
 People's Republic of China
;
    'Xia Wang' ?
;
 Pharmacy College
 Henan University of Traditional Chinese Medicine
 Zhengzhou 450008
 People's Republic of China
;
    'Jian-hong Gong' ?
;
 Pharmacy College
 Henan University of Traditional Chinese Medicine
 Zhengzhou 450008
 People's Republic of China
;
    'Jing-chao Tao' ?
;
 Department of Chemistry,
 New Drug Research & Development Center,
 Zhengzhou University
 Zhengzhou  450052
 People's Republic of China
;
data_I
_audit_creation_method     SHELXL-97
_chemical_name_systematic
;
Ethyl <i>ent</i>-15\a-[(2-nitrobenzyloxy)methyl]-16-oxobeyeran-20-oate
;
_chemical_name_common     ?
_chemical_formula_moiety     'C30 H41 N O6'
_chemical_formula_sum     'C30 H41 N O6'
_chemical_formula_iupac     'C30 H41 N O6'
_chemical_formula_weight     511.64
_chemical_melting_point     ?
_symmetry_cell_setting     orthorhombic
_symmetry_space_group_name_H-M     'P 21 21 21'
loop_
    _symmetry_equiv_pos_as_xyz
    'x, y, z'
    '-x+1/2, -y, z+1/2'
    '-x, y+1/2, -z+1/2'
    'x+1/2, -y+1/2, -z'
_cell_length_a     8.3711(17)
_cell_length_b     11.419(2)
_cell_length_c     28.685(6)
_cell_angle_alpha     90.00
_cell_angle_beta     90.00
_cell_angle_gamma     90.00
_cell_volume     2742.0(10)
_cell_formula_units_Z     4
_cell_measurement_reflns_used     399
_cell_measurement_theta_min     2
_cell_measurement_theta_max     25.0
_cell_measurement_temperature     291(2)
_exptl_crystal_description     PRISMATIC
_exptl_crystal_colour     Colorless
_exptl_crystal_size_max     0.20
_exptl_crystal_size_mid     0.18
_exptl_crystal_size_min     0.17
_exptl_crystal_density_diffrn     1.239
_exptl_crystal_density_meas     ?
_exptl_crystal_density_method     'not measured'
_exptl_crystal_F_000     1104
_exptl_absorpt_coefficient_mu     0.085
_exptl_absorpt_correction_type     multi-scan
_exptl_absorpt_process_details
;
(<i>CrysAlis PRO</i>; Oxford Diffraction, 2010)
;
_exptl_absorpt_correction_T_min     0.9831
_exptl_absorpt_correction_T_max     0.9856
_exptl_special_details
;
;
_diffrn_ambient_temperature     291(2)
_diffrn_radiation_type     MoK\a
_diffrn_radiation_wavelength     0.71073
_diffrn_radiation_source     'fine-focus sealed tube'
_diffrn_radiation_monochromator     graphite
_diffrn_measurement_device_type     'Oxford Diffraction Xcalibur Eos Gemini'
_diffrn_measurement_method     'Oscillation  frames'
_diffrn_detector_area_resol_mean     0
_diffrn_reflns_number     7952
_diffrn_reflns_av_R_equivalents     0.0555
_diffrn_reflns_av_sigmaI/netI     0.0449
_diffrn_reflns_theta_min     1.42
_diffrn_reflns_theta_max     25.00
_diffrn_reflns_theta_full     25.00
_diffrn_measured_fraction_theta_max     0.973
_diffrn_measured_fraction_theta_full     0.973
_diffrn_reflns_limit_h_min     -9
_diffrn_reflns_limit_h_max     9
_diffrn_reflns_limit_k_min     -13
_diffrn_reflns_limit_k_max     0
_diffrn_reflns_limit_l_min     -33
_diffrn_reflns_limit_l_max     33
_diffrn_standards_number     0
_diffrn_standards_interval_count     0
_diffrn_standards_interval_time     0
_diffrn_standards_decay_%     0
_refine_special_details
;
Refinement of <i>F</i>^2^ against ALL reflections. The weighted <i>R</i>-factor
<i>wR</i> and goodness of fit <i>S</i> are based on <i>F</i>^2^, conventional
<i>R</i>-factors <i>R</i> are based on <i>F</i>, with <i>F</i> set to zero for
negative <i>F</i>^2^. The threshold expression of <i>F</i>^2^ >
\s(<i>F</i>^2^) is used only for calculating <i>R</i>-factors(gt) <i>etc</i>.
and is not relevant to the choice of reflections for refinement.
<i>R</i>-factors based on <i>F</i>^2^ are statistically about twice as large
as those based on <i>F</i>, and <i>R</i>- factors based on ALL data will be
even larger.
;
_reflns_number_total     2688
_reflns_number_gt     2350
_reflns_threshold_expression     I>2sigma(I)
_refine_ls_structure_factor_coef     Fsqd
_refine_ls_matrix_type     full
_refine_ls_R_factor_all     0.0836
_refine_ls_R_factor_gt     0.0698
_refine_ls_wR_factor_gt     0.1778
_refine_ls_wR_factor_ref     0.1857
_refine_ls_goodness_of_fit_ref     1.098
_refine_ls_restrained_S_all     1.098
_refine_ls_number_reflns     2688
_refine_ls_number_parameters     335
_refine_ls_number_restraints     0
_refine_ls_hydrogen_treatment     constr
_refine_ls_weighting_scheme     calc
_refine_ls_weighting_details
         'calc w=1/[\s^2^(Fo^2^)+(0.1070P)^2^+0.9805P] where P=(Fo^2^+2Fc^2^)/3'
_atom_sites_solution_hydrogens     geom
_atom_sites_solution_primary     direct
_atom_sites_solution_secondary     difmap
_refine_ls_shift/su_max     0.000
_refine_ls_shift/su_mean     0.000
_refine_diff_density_max     0.178
_refine_diff_density_min     -0.171
_refine_ls_extinction_method     'SHELXTL (Sheldrick, 2008)'
_refine_ls_extinction_coef     0.006(2)
_refine_ls_extinction_expression
                                  'Fc^*^=kFc[1+0.001xFc^2^\l^3^/sin(2\q)]^-1/4^'
loop_
    _atom_type_symbol
    _atom_type_description
    _atom_type_scat_dispersion_real
    _atom_type_scat_dispersion_imag
    _atom_type_scat_source
    'C' 'C' 0.0033 0.0000
                         'International Tables Vol C Tables 4.2.6.8 and 6.1.1.4'
    'H' 'H' 0.0000 0.0000
                         'International Tables Vol C Tables 4.2.6.8 and 6.1.1.4'
    'N' 'N' 0.0061 0.0000
                         'International Tables Vol C Tables 4.2.6.8 and 6.1.1.4'
    'O' 'O' 0.0106 0.0000
                         'International Tables Vol C Tables 4.2.6.8 and 6.1.1.4'
_computing_data_collection     'CrysAlis PRO (Oxford Diffraction, 2010)'
_computing_cell_refinement     'CrysAlis PRO (Oxford Diffraction, 2010)'
_computing_data_reduction     'CrysAlis PRO (Oxford Diffraction, 2010)'
_computing_structure_solution     'SHELXS97 (Sheldrick, 2008)'
_computing_structure_refinement     'SHELXL97 (Sheldrick, 2008)'
_computing_molecular_graphics     'SHELXTL (Sheldrick, 2008)'
_computing_publication_material     'SHELXTL (Sheldrick, 2008)'
loop_
    _atom_site_type_symbol
    _atom_site_label
    _atom_site_fract_x
    _atom_site_fract_y
    _atom_site_fract_z
    _atom_site_U_iso_or_equiv
    _atom_site_adp_type
    _atom_site_calc_flag
    _atom_site_refinement_flags
    _atom_site_occupancy
    _atom_site_symmetry_multiplicity
    _atom_site_disorder_assembly
    _atom_site_disorder_group
    O O1 0.1611(7) 0.3605(5) 0.97148(15) 0.0846(16) Uani d . 1 1 . .
    O O2 0.6339(6) 0.2134(3) 1.23213(12) 0.0575(11) Uani d . 1 1 . .
    O O3 0.7511(5) 0.2638(3) 1.16532(11) 0.0556(11) Uani d . 1 1 . .
    O O4 0.5036(5) 0.4970(3) 0.96537(11) 0.0542(11) Uani d . 1 1 . .
    O O5 0.9724(5) 0.6750(4) 0.86124(15) 0.0677(13) Uani d . 1 1 . .
    O O6 0.8962(6) 0.4991(4) 0.87463(16) 0.0717(13) Uani d . 1 1 . .
    C C1 0.2466(7) 0.4154(5) 1.19284(16) 0.0486(14) Uani d . 1 1 . .
    H H1A 0.2225 0.4977 1.1973 0.058 Uiso calc R 1 1 . .
    H H1B 0.1464 0.3747 1.1878 0.058 Uiso calc R 1 1 . .
    C C2 0.3243(8) 0.3678(5) 1.23739(17) 0.0553(16) Uani d . 1 1 . .
    H H2A 0.2549 0.3828 1.2638 0.066 Uiso calc R 1 1 . .
    H H2B 0.3382 0.2837 1.2347 0.066 Uiso calc R 1 1 . .
    C C3 0.4854(9) 0.4252(5) 1.24562(16) 0.0534(16) Uani d . 1 1 . .
    H H3A 0.5335 0.3911 1.2732 0.064 Uiso calc R 1 1 . .
    H H3B 0.4690 0.5079 1.2517 0.064 Uiso calc R 1 1 . .
    C C4 0.6014(7) 0.4119(4) 1.20465(15) 0.0411(12) Uani d . 1 1 . .
    C C5 0.5184(7) 0.4587(4) 1.15953(14) 0.0366(11) Uani d . 1 1 . .
    H H5A 0.4927 0.5403 1.1670 0.044 Uiso calc R 1 1 . .
    C C6 0.6193(6) 0.4677(4) 1.11497(15) 0.0376(11) Uani d . 1 1 . .
    H H6A 0.7240 0.4988 1.1226 0.045 Uiso calc R 1 1 . .
    H H6B 0.6337 0.3902 1.1017 0.045 Uiso calc R 1 1 . .
    C C7 0.5394(6) 0.5462(4) 1.07967(15) 0.0368(12) Uani d . 1 1 . .
    H H7A 0.6065 0.5510 1.0522 0.044 Uiso calc R 1 1 . .
    H H7B 0.5309 0.6244 1.0927 0.044 Uiso calc R 1 1 . .
    C C8 0.3731(6) 0.5052(4) 1.06500(15) 0.0351(11) Uani d . 1 1 . .
    C C9 0.2718(6) 0.4759(5) 1.10952(15) 0.0390(12) Uani d . 1 1 . .
    H H9A 0.2510 0.5521 1.1240 0.047 Uiso calc R 1 1 . .
    C C10 0.3516(6) 0.4019(4) 1.14892(15) 0.0347(11) Uani d . 1 1 . .
    C C11 0.1045(7) 0.4302(6) 1.09511(18) 0.0580(17) Uani d . 1 1 . .
    H H11A 0.1147 0.3510 1.0832 0.070 Uiso calc R 1 1 . .
    H H11B 0.0363 0.4274 1.1224 0.070 Uiso calc R 1 1 . .
    C C12 0.0253(7) 0.5071(8) 1.0579(2) 0.074(2) Uani d . 1 1 . .
    H H12A -0.0139 0.5782 1.0724 0.089 Uiso calc R 1 1 . .
    H H12B -0.0658 0.4658 1.0450 0.089 Uiso calc R 1 1 . .
    C C13 0.1400(7) 0.5402(6) 1.01787(18) 0.0572(16) Uani d . 1 1 . .
    C C14 0.2821(7) 0.6015(5) 1.03878(16) 0.0439(13) Uani d . 1 1 . .
    H H14A 0.2482 0.6628 1.0600 0.053 Uiso calc R 1 1 . .
    H H14B 0.3483 0.6358 1.0146 0.053 Uiso calc R 1 1 . .
    C C15 0.3684(7) 0.4026(5) 1.02853(16) 0.0436(13) Uani d . 1 1 . .
    H H15A 0.3588 0.3280 1.0452 0.052 Uiso calc R 1 1 . .
    C C16 0.2121(8) 0.4254(6) 1.00117(17) 0.0539(15) Uani d . 1 1 . .
    C C17 0.0516(9) 0.6066(9) 0.9796(2) 0.092(3) Uani d . 1 1 . .
    H H17A -0.0371 0.5606 0.9689 0.138 Uiso calc R 1 1 . .
    H H17B 0.1230 0.6213 0.9541 0.138 Uiso calc R 1 1 . .
    H H17C 0.0133 0.6797 0.9918 0.138 Uiso calc R 1 1 . .
    C C18 0.3684(7) 0.2712(4) 1.13629(18) 0.0451(13) Uani d . 1 1 . .
    H H18A 0.2648 0.2389 1.1300 0.068 Uiso calc R 1 1 . .
    H H18B 0.4165 0.2300 1.1619 0.068 Uiso calc R 1 1 . .
    H H18C 0.4345 0.2634 1.1091 0.068 Uiso calc R 1 1 . .
    C C19 0.7519(9) 0.4865(6) 1.2151(2) 0.0624(17) Uani d . 1 1 . .
    H H19A 0.8030 0.4577 1.2428 0.094 Uiso calc R 1 1 . .
    H H19B 0.7212 0.5667 1.2196 0.094 Uiso calc R 1 1 . .
    H H19C 0.8247 0.4813 1.1893 0.094 Uiso calc R 1 1 . .
    C C20 0.6598(7) 0.2851(5) 1.20244(16) 0.0433(13) Uani d . 1 1 . .
    C C21 0.8085(9) 0.1435(5) 1.15962(19) 0.0641(18) Uani d . 1 1 . .
    H H21A 0.8388 0.1311 1.1274 0.077 Uiso calc R 1 1 . .
    H H21B 0.7227 0.0895 1.1669 0.077 Uiso calc R 1 1 . .
    C C22 0.9494(9) 0.1178(6) 1.1906(2) 0.0694(19) Uani d . 1 1 . .
    H H22A 0.9824 0.0380 1.1862 0.104 Uiso calc R 1 1 . .
    H H22B 0.9198 0.1297 1.2225 0.104 Uiso calc R 1 1 . .
    H H22C 1.0360 0.1692 1.1827 0.104 Uiso calc R 1 1 . .
    C C23 0.5060(8) 0.3940(5) 0.99388(17) 0.0490(14) Uani d . 1 1 . .
    H H23A 0.6069 0.3885 1.0104 0.059 Uiso calc R 1 1 . .
    H H23B 0.4939 0.3247 0.9747 0.059 Uiso calc R 1 1 . .
    C C24 0.6239(7) 0.4964(5) 0.93124(18) 0.0495(14) Uani d . 1 1 . .
    H H24A 0.6267 0.4210 0.9157 0.059 Uiso calc R 1 1 . .
    H H24B 0.7272 0.5100 0.9456 0.059 Uiso calc R 1 1 . .
    C C25 0.5875(7) 0.5928(5) 0.89623(15) 0.0428(13) Uani d . 1 1 . .
    C C26 0.4326(8) 0.6335(6) 0.89139(19) 0.0576(16) Uani d . 1 1 . .
    H H26A 0.3529 0.6038 0.9106 0.069 Uiso calc R 1 1 . .
    C C27 0.3939(8) 0.7177(6) 0.8584(2) 0.0614(17) Uani d . 1 1 . .
    H H27A 0.2893 0.7444 0.8561 0.074 Uiso calc R 1 1 . .
    C C28 0.5086(9) 0.7620(6) 0.82890(19) 0.0622(17) Uani d . 1 1 . .
    H H28A 0.4812 0.8167 0.8063 0.075 Uiso calc R 1 1 . .
    C C29 0.6655(8) 0.7244(5) 0.83320(17) 0.0496(14) Uani d . 1 1 . .
    H H29A 0.7453 0.7552 0.8143 0.060 Uiso calc R 1 1 . .
    C C30 0.7004(7) 0.6404(4) 0.86617(16) 0.0398(12) Uani d . 1 1 . .
    N N1 0.8701(6) 0.6027(4) 0.86772(14) 0.0447(11) Uani d . 1 1 . .
loop_
    _atom_site_aniso_label
    _atom_site_aniso_U_11
    _atom_site_aniso_U_22
    _atom_site_aniso_U_33
    _atom_site_aniso_U_12
    _atom_site_aniso_U_13
    _atom_site_aniso_U_23
    O1 0.100(4) 0.095(4) 0.059(2) -0.034(3) -0.024(3) -0.007(2)
    O2 0.074(3) 0.044(2) 0.054(2) 0.007(2) 0.004(2) 0.0114(18)
    O3 0.071(3) 0.050(2) 0.0460(18) 0.022(2) 0.0126(19) 0.0083(16)
    O4 0.074(3) 0.047(2) 0.0411(17) 0.011(2) 0.0228(19) 0.0073(16)
    O5 0.052(3) 0.075(3) 0.076(3) -0.024(3) 0.006(2) -0.005(2)
    O6 0.062(3) 0.063(3) 0.090(3) 0.011(2) 0.020(3) 0.003(2)
    C1 0.047(3) 0.055(3) 0.043(3) 0.002(3) 0.015(2) 0.005(2)
    C2 0.065(4) 0.062(4) 0.040(3) 0.009(3) 0.018(3) 0.011(2)
    C3 0.082(4) 0.046(3) 0.032(2) 0.012(3) 0.005(3) -0.004(2)
    C4 0.051(3) 0.036(3) 0.036(2) -0.003(3) -0.006(2) 0.002(2)
    C5 0.044(3) 0.031(2) 0.034(2) 0.001(2) 0.002(2) 0.0024(19)
    C6 0.035(3) 0.037(3) 0.041(2) -0.006(2) 0.003(2) -0.001(2)
    C7 0.042(3) 0.033(2) 0.036(2) -0.005(2) 0.004(2) 0.006(2)
    C8 0.034(3) 0.040(3) 0.031(2) -0.001(2) 0.003(2) 0.003(2)
    C9 0.032(3) 0.049(3) 0.037(2) 0.001(2) 0.003(2) 0.004(2)
    C10 0.033(3) 0.039(3) 0.032(2) -0.004(2) 0.007(2) -0.0005(19)
    C11 0.032(3) 0.094(5) 0.048(3) -0.006(3) 0.009(2) 0.015(3)
    C12 0.035(3) 0.128(6) 0.061(4) 0.012(4) 0.003(3) 0.012(4)
    C13 0.044(3) 0.083(4) 0.045(3) 0.004(3) -0.005(3) 0.014(3)
    C14 0.043(3) 0.049(3) 0.039(2) 0.009(3) 0.005(2) 0.005(2)
    C15 0.053(3) 0.042(3) 0.036(2) -0.006(3) 0.008(2) 0.009(2)
    C16 0.060(4) 0.065(4) 0.036(2) -0.024(3) -0.006(3) 0.007(3)
    C17 0.059(4) 0.147(7) 0.070(4) 0.016(5) -0.012(4) 0.030(5)
    C18 0.047(3) 0.043(3) 0.045(3) -0.006(3) 0.004(3) 0.004(2)
    C19 0.073(4) 0.055(4) 0.059(3) -0.009(3) -0.020(3) -0.001(3)
    C20 0.050(3) 0.042(3) 0.038(2) 0.001(3) -0.005(2) 0.001(2)
    C21 0.084(5) 0.058(4) 0.051(3) 0.027(4) 0.000(3) -0.006(3)
    C22 0.059(4) 0.066(4) 0.083(4) 0.019(4) -0.004(4) -0.004(3)
    C23 0.068(4) 0.040(3) 0.039(2) 0.010(3) 0.006(3) 0.008(2)
    C24 0.047(3) 0.058(3) 0.043(3) -0.001(3) 0.007(2) 0.003(2)
    C25 0.051(3) 0.046(3) 0.031(2) -0.007(3) 0.004(2) -0.004(2)
    C26 0.053(4) 0.072(4) 0.047(3) -0.003(3) 0.014(3) 0.003(3)
    C27 0.055(4) 0.071(4) 0.058(3) 0.011(3) -0.001(3) 0.004(3)
    C28 0.077(5) 0.063(4) 0.047(3) 0.011(4) 0.005(3) 0.012(3)
    C29 0.060(4) 0.044(3) 0.044(3) -0.007(3) 0.010(3) 0.001(2)
    C30 0.048(3) 0.034(3) 0.037(2) -0.006(2) 0.002(2) -0.012(2)
    N1 0.049(3) 0.051(3) 0.034(2) -0.006(3) 0.003(2) -0.0093(19)
_geom_special_details
;
All e.s.d.'s (except the e.s.d. in the dihedral angle between two l.s. planes)
are estimated using the full covariance matrix. The cell e.s.d.'s are taken
into account individually in the estimation of e.s.d.'s in distances, angles
and torsion angles; correlations between e.s.d.'s in cell parameters are only
used when they are defined by crystal symmetry. An approximate (isotropic)
treatment of cell e.s.d.'s is used for estimating e.s.d.'s involving l.s.
planes.
;
loop_
    _geom_bond_atom_site_label_1
    _geom_bond_atom_site_label_2
    _geom_bond_site_symmetry_2
    _geom_bond_distance
    _geom_bond_publ_flag
    O1 C16 . 1.207(7) ?
    O2 C20 . 1.201(6) ?
    O3 C20 . 1.333(6) ?
    O3 C21 . 1.465(7) ?
    O4 C24 . 1.405(6) ?
    O4 C23 . 1.432(6) ?
    O5 N1 . 1.204(6) ?
    O6 N1 . 1.219(6) ?
    C1 C2 . 1.534(7) ?
    C1 C10 . 1.544(6) ?
    C1 H1A . 0.9700 ?
    C1 H1B . 0.9700 ?
    C2 C3 . 1.518(9) ?
    C2 H2A . 0.9700 ?
    C2 H2B . 0.9700 ?
    C3 C4 . 1.532(8) ?
    C3 H3A . 0.9700 ?
    C3 H3B . 0.9700 ?
    C4 C20 . 1.530(7) ?
    C4 C19 . 1.550(8) ?
    C4 C5 . 1.563(6) ?
    C5 C6 . 1.535(6) ?
    C5 C10 . 1.569(7) ?
    C5 H5A . 0.9800 ?
    C6 C7 . 1.509(7) ?
    C6 H6A . 0.9700 ?
    C6 H6B . 0.9700 ?
    C7 C8 . 1.527(7) ?
    C7 H7A . 0.9700 ?
    C7 H7B . 0.9700 ?
    C8 C14 . 1.535(7) ?
    C8 C9 . 1.569(6) ?
    C8 C15 . 1.572(7) ?
    C9 C11 . 1.551(8) ?
    C9 C10 . 1.561(7) ?
    C9 H9A . 0.9800 ?
    C10 C18 . 1.542(7) ?
    C11 C12 . 1.534(9) ?
    C11 H11A . 0.9700 ?
    C11 H11B . 0.9700 ?
    C12 C13 . 1.543(8) ?
    C12 H12A . 0.9700 ?
    C12 H12B . 0.9700 ?
    C13 C14 . 1.505(8) ?
    C13 C16 . 1.520(9) ?
    C13 C17 . 1.525(8) ?
    C14 H14A . 0.9700 ?
    C14 H14B . 0.9700 ?
    C15 C23 . 1.525(8) ?
    C15 C16 . 1.548(8) ?
    C15 H15A . 0.9800 ?
    C17 H17A . 0.9600 ?
    C17 H17B . 0.9600 ?
    C17 H17C . 0.9600 ?
    C18 H18A . 0.9600 ?
    C18 H18B . 0.9600 ?
    C18 H18C . 0.9600 ?
    C19 H19A . 0.9600 ?
    C19 H19B . 0.9600 ?
    C19 H19C . 0.9600 ?
    C21 C22 . 1.505(9) ?
    C21 H21A . 0.9700 ?
    C21 H21B . 0.9700 ?
    C22 H22A . 0.9600 ?
    C22 H22B . 0.9600 ?
    C22 H22C . 0.9600 ?
    C23 H23A . 0.9700 ?
    C23 H23B . 0.9700 ?
    C24 C25 . 1.521(7) ?
    C24 H24A . 0.9700 ?
    C24 H24B . 0.9700 ?
    C25 C26 . 1.384(8) ?
    C25 C30 . 1.390(7) ?
    C26 C27 . 1.388(9) ?
    C26 H26A . 0.9300 ?
    C27 C28 . 1.376(9) ?
    C27 H27A . 0.9300 ?
    C28 C29 . 1.387(9) ?
    C28 H28A . 0.9300 ?
    C29 C30 . 1.378(7) ?
    C29 H29A . 0.9300 ?
    C30 N1 . 1.485(7) ?
loop_
    _geom_angle_atom_site_label_1
    _geom_angle_atom_site_label_2
    _geom_angle_atom_site_label_3
    _geom_angle_site_symmetry_1
    _geom_angle_site_symmetry_3
    _geom_angle
    _geom_angle_publ_flag
    C20 O3 C21 . . 116.6(4) ?
    C24 O4 C23 . . 112.6(4) ?
    C2 C1 C10 . . 113.8(5) ?
    C2 C1 H1A . . 108.8 ?
    C10 C1 H1A . . 108.8 ?
    C2 C1 H1B . . 108.8 ?
    C10 C1 H1B . . 108.8 ?
    H1A C1 H1B . . 107.7 ?
    C3 C2 C1 . . 110.7(5) ?
    C3 C2 H2A . . 109.5 ?
    C1 C2 H2A . . 109.5 ?
    C3 C2 H2B . . 109.5 ?
    C1 C2 H2B . . 109.5 ?
    H2A C2 H2B . . 108.1 ?
    C2 C3 C4 . . 113.6(4) ?
    C2 C3 H3A . . 108.8 ?
    C4 C3 H3A . . 108.8 ?
    C2 C3 H3B . . 108.8 ?
    C4 C3 H3B . . 108.8 ?
    H3A C3 H3B . . 107.7 ?
    C20 C4 C3 . . 109.2(4) ?
    C20 C4 C19 . . 105.6(5) ?
    C3 C4 C19 . . 108.2(5) ?
    C20 C4 C5 . . 115.6(4) ?
    C3 C4 C5 . . 108.6(4) ?
    C19 C4 C5 . . 109.4(4) ?
    C6 C5 C4 . . 117.9(4) ?
    C6 C5 C10 . . 110.8(4) ?
    C4 C5 C10 . . 114.5(4) ?
    C6 C5 H5A . . 103.9 ?
    C4 C5 H5A . . 103.9 ?
    C10 C5 H5A . . 103.9 ?
    C7 C6 C5 . . 110.7(4) ?
    C7 C6 H6A . . 109.5 ?
    C5 C6 H6A . . 109.5 ?
    C7 C6 H6B . . 109.5 ?
    C5 C6 H6B . . 109.5 ?
    H6A C6 H6B . . 108.1 ?
    C6 C7 C8 . . 114.0(4) ?
    C6 C7 H7A . . 108.8 ?
    C8 C7 H7A . . 108.8 ?
    C6 C7 H7B . . 108.8 ?
    C8 C7 H7B . . 108.8 ?
    H7A C7 H7B . . 107.7 ?
    C7 C8 C14 . . 111.6(4) ?
    C7 C8 C9 . . 109.5(4) ?
    C14 C8 C9 . . 106.5(4) ?
    C7 C8 C15 . . 115.8(4) ?
    C14 C8 C15 . . 101.3(4) ?
    C9 C8 C15 . . 111.7(4) ?
    C11 C9 C10 . . 113.4(4) ?
    C11 C9 C8 . . 110.1(4) ?
    C10 C9 C8 . . 118.3(4) ?
    C11 C9 H9A . . 104.5 ?
    C10 C9 H9A . . 104.5 ?
    C8 C9 H9A . . 104.5 ?
    C18 C10 C1 . . 109.9(4) ?
    C18 C10 C9 . . 113.1(4) ?
    C1 C10 C9 . . 107.0(4) ?
    C18 C10 C5 . . 111.4(4) ?
    C1 C10 C5 . . 107.9(4) ?
    C9 C10 C5 . . 107.3(4) ?
    C12 C11 C9 . . 112.5(5) ?
    C12 C11 H11A . . 109.1 ?
    C9 C11 H11A . . 109.1 ?
    C12 C11 H11B . . 109.1 ?
    C9 C11 H11B . . 109.1 ?
    H11A C11 H11B . . 107.8 ?
    C11 C12 C13 . . 112.9(5) ?
    C11 C12 H12A . . 109.0 ?
    C13 C12 H12A . . 109.0 ?
    C11 C12 H12B . . 109.0 ?
    C13 C12 H12B . . 109.0 ?
    H12A C12 H12B . . 107.8 ?
    C14 C13 C16 . . 102.3(5) ?
    C14 C13 C17 . . 116.0(6) ?
    C16 C13 C17 . . 113.3(5) ?
    C14 C13 C12 . . 108.0(4) ?
    C16 C13 C12 . . 105.7(6) ?
    C17 C13 C12 . . 110.7(5) ?
    C13 C14 C8 . . 104.7(5) ?
    C13 C14 H14A . . 110.8 ?
    C8 C14 H14A . . 110.8 ?
    C13 C14 H14B . . 110.8 ?
    C8 C14 H14B . . 110.8 ?
    H14A C14 H14B . . 108.9 ?
    C23 C15 C16 . . 108.6(4) ?
    C23 C15 C8 . . 117.6(5) ?
    C16 C15 C8 . . 103.5(4) ?
    C23 C15 H15A . . 108.9 ?
    C16 C15 H15A . . 108.9 ?
    C8 C15 H15A . . 108.9 ?
    O1 C16 C13 . . 127.7(6) ?
    O1 C16 C15 . . 123.6(6) ?
    C13 C16 C15 . . 108.7(4) ?
    C13 C17 H17A . . 109.5 ?
    C13 C17 H17B . . 109.5 ?
    H17A C17 H17B . . 109.5 ?
    C13 C17 H17C . . 109.5 ?
    H17A C17 H17C . . 109.5 ?
    H17B C17 H17C . . 109.5 ?
    C10 C18 H18A . . 109.5 ?
    C10 C18 H18B . . 109.5 ?
    H18A C18 H18B . . 109.5 ?
    C10 C18 H18C . . 109.5 ?
    H18A C18 H18C . . 109.5 ?
    H18B C18 H18C . . 109.5 ?
    C4 C19 H19A . . 109.5 ?
    C4 C19 H19B . . 109.5 ?
    H19A C19 H19B . . 109.5 ?
    C4 C19 H19C . . 109.5 ?
    H19A C19 H19C . . 109.5 ?
    H19B C19 H19C . . 109.5 ?
    O2 C20 O3 . . 123.1(5) ?
    O2 C20 C4 . . 123.9(5) ?
    O3 C20 C4 . . 112.9(4) ?
    O3 C21 C22 . . 112.0(5) ?
    O3 C21 H21A . . 109.2 ?
    C22 C21 H21A . . 109.2 ?
    O3 C21 H21B . . 109.2 ?
    C22 C21 H21B . . 109.2 ?
    H21A C21 H21B . . 107.9 ?
    C21 C22 H22A . . 109.5 ?
    C21 C22 H22B . . 109.5 ?
    H22A C22 H22B . . 109.5 ?
    C21 C22 H22C . . 109.5 ?
    H22A C22 H22C . . 109.5 ?
    H22B C22 H22C . . 109.5 ?
    O4 C23 C15 . . 108.0(4) ?
    O4 C23 H23A . . 110.1 ?
    C15 C23 H23A . . 110.1 ?
    O4 C23 H23B . . 110.1 ?
    C15 C23 H23B . . 110.1 ?
    H23A C23 H23B . . 108.4 ?
    O4 C24 C25 . . 108.3(5) ?
    O4 C24 H24A . . 110.0 ?
    C25 C24 H24A . . 110.0 ?
    O4 C24 H24B . . 110.0 ?
    C25 C24 H24B . . 110.0 ?
    H24A C24 H24B . . 108.4 ?
    C26 C25 C30 . . 116.3(5) ?
    C26 C25 C24 . . 119.8(5) ?
    C30 C25 C24 . . 123.8(5) ?
    C25 C26 C27 . . 121.3(6) ?
    C25 C26 H26A . . 119.3 ?
    C27 C26 H26A . . 119.3 ?
    C28 C27 C26 . . 120.7(6) ?
    C28 C27 H27A . . 119.6 ?
    C26 C27 H27A . . 119.6 ?
    C27 C28 C29 . . 119.5(6) ?
    C27 C28 H28A . . 120.3 ?
    C29 C28 H28A . . 120.3 ?
    C30 C29 C28 . . 118.5(5) ?
    C30 C29 H29A . . 120.8 ?
    C28 C29 H29A . . 120.8 ?
    C29 C30 C25 . . 123.6(5) ?
    C29 C30 N1 . . 115.2(5) ?
    C25 C30 N1 . . 121.2(5) ?
    O5 N1 O6 . . 124.3(5) ?
    O5 N1 C30 . . 118.5(5) ?
    O6 N1 C30 . . 117.2(5) ?
loop_
    _geom_torsion_atom_site_label_1
    _geom_torsion_atom_site_label_2
    _geom_torsion_atom_site_label_3
    _geom_torsion_atom_site_label_4
    _geom_torsion_site_symmetry_1
    _geom_torsion_site_symmetry_2
    _geom_torsion_site_symmetry_3
    _geom_torsion_site_symmetry_4
    _geom_torsion
    _geom_torsion_publ_flag
    C10 C1 C2 C3 . . . . 56.0(6) ?
    C1 C2 C3 C4 . . . . -56.2(6) ?
    C2 C3 C4 C20 . . . . -72.3(6) ?
    C2 C3 C4 C19 . . . . 173.2(5) ?
    C2 C3 C4 C5 . . . . 54.5(6) ?
    C20 C4 C5 C6 . . . . -64.0(6) ?
    C3 C4 C5 C6 . . . . 172.9(4) ?
    C19 C4 C5 C6 . . . . 54.9(6) ?
    C20 C4 C5 C10 . . . . 69.0(6) ?
    C3 C4 C5 C10 . . . . -54.0(5) ?
    C19 C4 C5 C10 . . . . -172.0(4) ?
    C4 C5 C6 C7 . . . . -162.9(4) ?
    C10 C5 C6 C7 . . . . 62.4(5) ?
    C5 C6 C7 C8 . . . . -59.3(5) ?
    C6 C7 C8 C14 . . . . 166.3(4) ?
    C6 C7 C8 C9 . . . . 48.7(5) ?
    C6 C7 C8 C15 . . . . -78.6(5) ?
    C7 C8 C9 C11 . . . . -178.2(5) ?
    C14 C8 C9 C11 . . . . 61.1(6) ?
    C15 C8 C9 C11 . . . . -48.6(6) ?
    C7 C8 C9 C10 . . . . -45.6(6) ?
    C14 C8 C9 C10 . . . . -166.3(4) ?
    C15 C8 C9 C10 . . . . 84.0(5) ?
    C2 C1 C10 C18 . . . . 68.0(6) ?
    C2 C1 C10 C9 . . . . -168.8(5) ?
    C2 C1 C10 C5 . . . . -53.6(6) ?
    C11 C9 C10 C18 . . . . 56.8(6) ?
    C8 C9 C10 C18 . . . . -74.3(6) ?
    C11 C9 C10 C1 . . . . -64.3(6) ?
    C8 C9 C10 C1 . . . . 164.6(4) ?
    C11 C9 C10 C5 . . . . -180.0(4) ?
    C8 C9 C10 C5 . . . . 49.0(5) ?
    C6 C5 C10 C18 . . . . 69.1(5) ?
    C4 C5 C10 C18 . . . . -67.2(5) ?
    C6 C5 C10 C1 . . . . -170.3(4) ?
    C4 C5 C10 C1 . . . . 53.4(5) ?
    C6 C5 C10 C9 . . . . -55.2(5) ?
    C4 C5 C10 C9 . . . . 168.5(4) ?
    C10 C9 C11 C12 . . . . 177.6(5) ?
    C8 C9 C11 C12 . . . . -47.4(7) ?
    C9 C11 C12 C13 . . . . 45.6(8) ?
    C11 C12 C13 C14 . . . . -57.4(8) ?
    C11 C12 C13 C16 . . . . 51.6(7) ?
    C11 C12 C13 C17 . . . . 174.6(7) ?
    C16 C13 C14 C8 . . . . -40.9(5) ?
    C17 C13 C14 C8 . . . . -164.7(5) ?
    C12 C13 C14 C8 . . . . 70.4(6) ?
    C7 C8 C14 C13 . . . . 167.8(4) ?
    C9 C8 C14 C13 . . . . -72.8(5) ?
    C15 C8 C14 C13 . . . . 44.0(5) ?
    C7 C8 C15 C23 . . . . -30.1(6) ?
    C14 C8 C15 C23 . . . . 90.7(5) ?
    C9 C8 C15 C23 . . . . -156.3(4) ?
    C7 C8 C15 C16 . . . . -149.8(4) ?
    C14 C8 C15 C16 . . . . -29.0(5) ?
    C9 C8 C15 C16 . . . . 84.0(4) ?
    C14 C13 C16 O1 . . . . -157.8(6) ?
    C17 C13 C16 O1 . . . . -32.2(9) ?
    C12 C13 C16 O1 . . . . 89.2(7) ?
    C14 C13 C16 C15 . . . . 21.6(5) ?
    C17 C13 C16 C15 . . . . 147.2(5) ?
    C12 C13 C16 C15 . . . . -91.4(5) ?
    C23 C15 C16 O1 . . . . 58.8(7) ?
    C8 C15 C16 O1 . . . . -175.5(5) ?
    C23 C15 C16 C13 . . . . -120.7(5) ?
    C8 C15 C16 C13 . . . . 5.0(5) ?
    C21 O3 C20 O2 . . . . 5.5(8) ?
    C21 O3 C20 C4 . . . . -178.2(5) ?
    C3 C4 C20 O2 . . . . -9.0(8) ?
    C19 C4 C20 O2 . . . . 107.1(6) ?
    C5 C4 C20 O2 . . . . -131.8(6) ?
    C3 C4 C20 O3 . . . . 174.7(5) ?
    C19 C4 C20 O3 . . . . -69.2(5) ?
    C5 C4 C20 O3 . . . . 51.9(6) ?
    C20 O3 C21 C22 . . . . -79.3(7) ?
    C24 O4 C23 C15 . . . . -178.5(4) ?
    C16 C15 C23 O4 . . . . 53.3(6) ?
    C8 C15 C23 O4 . . . . -63.6(6) ?
    C23 O4 C24 C25 . . . . 166.8(4) ?
    O4 C24 C25 C26 . . . . -22.9(7) ?
    O4 C24 C25 C30 . . . . 160.5(5) ?
    C30 C25 C26 C27 . . . . -0.3(9) ?
    C24 C25 C26 C27 . . . . -177.1(5) ?
    C25 C26 C27 C28 . . . . 1.0(10) ?
    C26 C27 C28 C29 . . . . -1.8(10) ?
    C27 C28 C29 C30 . . . . 2.1(9) ?
    C28 C29 C30 C25 . . . . -1.5(8) ?
    C28 C29 C30 N1 . . . . 178.5(5) ?
    C26 C25 C30 C29 . . . . 0.6(8) ?
    C24 C25 C30 C29 . . . . 177.3(5) ?
    C26 C25 C30 N1 . . . . -179.3(5) ?
    C24 C25 C30 N1 . . . . -2.7(7) ?
    C29 C30 N1 O5 . . . . 37.0(6) ?
    C25 C30 N1 O5 . . . . -143.0(5) ?
    C29 C30 N1 O6 . . . . -141.5(5) ?
    C25 C30 N1 O6 . . . . 38.4(7) ?
