# Supplementary material for: Ethyl ent-15α-[(2-nitro­benz­yloxy)meth­yl]-16-oxobeyeran-20-oate
Source: Acta Crystallogr Sect E Struct Rep Online. 2012 Jul 4;68(Pt 8):o2342. doi: 10.1107/S1600536812029418 (PMC3414277; doi:10.1107/S1600536812029418)
Supplement: Supplementary file 2 [file e-68-o2342-Isup2.hkl]

# 
# h,k,l, Fc-squared, Fo-squared, sigma(Fo-squared) and status flag 
# 
data_I
_shelx_title ' P212121 in P2(1)2(1)2(1)' 
_shelx_refln_list_code          4 
_shelx_F_calc_maximum      162.41 
_exptl_crystal_F_000      1104.00 
_reflns_d_resolution_high  0.8409 
 
loop_ 
 _symmetry_equiv_pos_as_xyz 
 'x, y, z' 
 '-x+1/2, -y, z+1/2' 
 '-x, y+1/2, -z+1/2' 
 'x+1/2, -y+1/2, -z' 
 
_cell_length_a     8.3711 
_cell_length_b    11.4194 
_cell_length_c    28.6846 
_cell_angle_alpha  90.000 
_cell_angle_beta   90.000 
_cell_angle_gamma  90.000 
 
_shelx_F_squared_multiplier     1.000 
 
loop_ 
 _refln_index_h 
 _refln_index_k 
 _refln_index_l 
 _refln_F_squared_calc 
 _refln_F_squared_meas 
 _refln_F_squared_sigma 
 _refln_observed_status 
   2   0   0     1012.37     1044.12     17.53 o 
   4   0   0      194.60      195.00     19.82 o 
   6   0   0      153.74      171.17      9.51 o 
   8   0   0     1291.27     1201.09     24.61 o 
   1   1   0     6757.80     6709.22     59.82 o 
   2   1   0      370.30      382.79      8.73 o 
   3   1   0     1711.80     1616.61     57.02 o 
   4   1   0      168.80      200.04      6.28 o 
   5   1   0       19.14       29.39      7.77 o 
   6   1   0      139.57      146.81     21.00 o 
   7   1   0       54.14       53.53     26.15 o 
   8   1   0       32.47       32.48     14.26 o 
   9   1   0       28.66       39.36     17.64 o 
   0   2   0    26375.39    27023.54    223.83 o 
   1   2   0    11543.25    10623.22    123.55 o 
   2   2   0     2991.47     3036.74     25.42 o 
   3   2   0     1377.63     1375.08     15.87 o 
   4   2   0      137.06      150.34      9.99 o 
   5   2   0       52.87       36.88      8.40 o 
   6   2   0      154.96      178.34     22.19 o 
   7   2   0      906.90      837.53     23.39 o 
   8   2   0      341.70      329.37     33.29 o 
   9   2   0       14.04       38.03     18.22 o 
   1   3   0     5442.35     5322.56     24.21 o 
   2   3   0       53.38       58.35      6.74 o 
   3   3   0     1624.68     1757.34    112.69 o 
   4   3   0       49.02       46.58     10.70 o 
   5   3   0       88.10       85.92      8.32 o 
   6   3   0      100.36      109.29     27.73 o 
   7   3   0       57.35       88.23     24.17 o 
   8   3   0      152.82      118.56     11.40 o 
   0   4   0      527.67      566.08      3.97 o 
   1   4   0      957.93      981.93      9.96 o 
   2   4   0       18.86       16.98      5.70 o 
   3   4   0      519.40      508.92     10.31 o 
   4   4   0       43.32       54.26     15.99 o 
   5   4   0      143.93      132.68     23.77 o 
   6   4   0       11.02       22.01      9.36 o 
   7   4   0      212.23      217.07     25.36 o 
   8   4   0      479.02      491.86     43.60 o 
   9   4   0        8.72      101.40     26.94 o 
   1   5   0     3313.43     3147.54     21.51 o 
   3   5   0      328.69      367.98      8.72 o 
   4   5   0      141.30      127.54      7.61 o 
   5   5   0      273.67      274.47     32.10 o 
   6   5   0        5.57       21.93     11.39 o 
   7   5   0       51.97       55.03     13.55 o 
   8   5   0       93.67       94.59     16.35 o 
   9   5   0       12.08       39.29     18.59 o 
   0   6   0     1023.75     1123.38     30.19 o 
   1   6   0       70.41       68.97      6.50 o 
   2   6   0      249.02      264.04     12.12 o 
   3   6   0       87.17      100.57      8.72 o 
   4   6   0       58.74       43.03      9.28 o 
   5   6   0       54.04       48.92     17.44 o 
   6   6   0       97.90       79.28     16.41 o 
   7   6   0        1.72       19.01     21.39 o 
   8   6   0       15.37       28.52     18.22 o 
   1   7   0       25.06       20.60     15.05 o 
   2   7   0      108.81      105.69     12.29 o 
   3   7   0        0.08        7.92      9.51 o 
   4   7   0      120.78      127.39     13.07 o 
   5   7   0        2.97        3.50     12.89 o 
   6   7   0       25.18       15.05     12.68 o 
   7   7   0      200.57      183.31     13.48 o 
   8   7   0       61.74       86.34     24.16 o 
   0   8   0     3082.88     2325.12    344.46 o 
   1   8   0       43.00       46.13      8.25 o 
   2   8   0      121.99      128.03     23.38 o 
   3   8   0        2.80       16.64      9.51 o 
   4   8   0        9.62       11.09     11.88 o 
   5   8   0       27.75       29.31     15.85 o 
   6   8   0        0.03       52.29     20.60 o 
   7   8   0       65.19       38.39     16.68 o 
   1   9   0        4.09       15.70     15.05 o 
   2   9   0      107.63      105.59      9.70 o 
   3   9   0      156.40      164.65     13.87 o 
   4   9   0       74.64       75.69      9.68 o 
   5   9   0       14.05       64.17     25.35 o 
   6   9   0      106.38       94.93     20.20 o 
   7   9   0       28.30       37.37     16.18 o 
   0  10   0      658.28      630.53     18.24 o 
   2  10   0        8.96       22.97     17.43 o 
   4  10   0      281.80      289.71     21.00 o 
   5  10   0        1.25       59.23     12.11 o 
   6  10   0       28.74       90.32     25.35 o 
   1  11   0        5.07       19.01     20.60 o 
   2  11   0       32.31       15.05     15.69 o 
   3  11   0      211.63      183.13     18.77 o 
   4  11   0        0.64        3.96     22.97 o 
   5  11   0        7.47       33.27     23.77 o 
   0  12   0       20.41       38.82     19.01 o 
   1  12   0      139.87      125.46     15.95 o 
   3  12   0       27.72       62.59     29.31 o 
   4  12   0        5.41       17.94     25.58 o 
   1   0   1     5768.01     6160.14    527.09 o 
   2   0   1      662.91      738.26      7.16 o 
   3   0   1     1634.15     1914.57     14.77 o 
   4   0   1       44.23       61.01      8.43 o 
   5   0   1       96.28       87.39     21.00 o 
   6   0   1      131.16      125.71      7.21 o 
   7   0   1      560.00      532.56     18.24 o 
   8   0   1       49.61       31.41     16.56 o 
   9   0   1       14.60       55.83     13.91 o 
   0   1   1      269.53      284.50      5.97 o 
   1   1   1     9411.34     9304.60     77.69 o 
   2   1   1     3537.19     3535.08     66.87 o 
   3   1   1       53.16       35.77      5.49 o 
   4   1   1     2273.10     2300.74     68.38 o 
   5   1   1      105.31      100.69      6.52 o 
   6   1   1       27.56       26.26      6.82 o 
   7   1   1       74.79       82.70      8.28 o 
   8   1   1       76.36       67.13     12.67 o 
   9   1   1       49.79       59.71     11.38 o 
   0   2   1    22793.20    23055.80    160.72 o 
   1   2   1     6178.91     6064.86     15.59 o 
   2   2   1     1591.77     1475.46      8.99 o 
   3   2   1      334.37      321.64      5.15 o 
   4   2   1     1086.37     1151.13     31.31 o 
   5   2   1      267.70      259.03     14.59 o 
   6   2   1       19.52       37.57      8.11 o 
   7   2   1        9.02       36.73     11.89 o 
   8   2   1      112.90      119.35     10.98 o 
   9   2   1       42.17       51.52     11.78 o 
   0   3   1      587.46      556.72      7.74 o 
   1   3   1     1426.45     1379.26     67.71 o 
   2   3   1      243.12      230.60      9.34 o 
   3   3   1     1680.67     1649.38     42.88 o 
   4   3   1      151.13      141.59     10.41 o 
   5   3   1       52.96       58.73      6.98 o 
   6   3   1      136.37      104.62     21.05 o 
   7   3   1      113.99      118.19     12.11 o 
   8   3   1       61.96       41.68     15.78 o 
   9   3   1       70.30       59.71     10.64 o 
   0   4   1     1892.39     1920.22     27.54 o 
   1   4   1      230.91      264.29      8.42 o 
   2   4   1       36.95       52.73      7.33 o 
   3   4   1      105.20      122.79      5.74 o 
   4   4   1       54.82       49.01      6.13 o 
   5   4   1      202.65      179.02     12.01 o 
   6   4   1       53.55       39.72      8.38 o 
   7   4   1      216.18      181.11      9.78 o 
   8   4   1      250.01      236.12     22.31 o 
   9   4   1       11.83       50.60     13.52 o 
   0   5   1      369.07      427.81     18.24 o 
   1   5   1      111.53       94.20      4.36 o 
   2   5   1      243.72      222.47      8.15 o 
   3   5   1      143.37      117.21      5.65 o 
   4   5   1      120.03      127.50      8.77 o 
   5   5   1       42.03       55.28      6.25 o 
   6   5   1      160.89      140.85     24.02 o 
   7   5   1       53.97       54.13     12.53 o 
   8   5   1       44.58       81.87     23.41 o 
   9   5   1       13.59       47.99     21.13 o 
   0   6   1      222.63      184.91      6.60 o 
   1   6   1      390.99      376.09     13.97 o 
   2   6   1       46.60       56.06      6.69 o 
   3   6   1      183.07      169.58      9.95 o 
   4   6   1      336.61      294.29      9.44 o 
   5   6   1      386.04      367.51     32.04 o 
   6   6   1       37.57       65.01      8.79 o 
   7   6   1       60.23       62.38     13.27 o 
   8   6   1       31.49       46.33     11.24 o 
   0   7   1       63.81       65.42      6.11 o 
   1   7   1       27.95       33.21      9.28 o 
   2   7   1       97.80       88.87      5.86 o 
   3   7   1       31.08       41.35      6.11 o 
   4   7   1        6.57       13.06      8.83 o 
   5   7   1       96.67       99.20      9.81 o 
   6   7   1       30.20       32.93     10.09 o 
   7   7   1       43.04       46.96     13.42 o 
   8   7   1       20.65       30.79     19.64 o 
   0   8   1      457.11      445.18     16.95 o 
   1   8   1      300.65      308.46     14.65 o 
   2   8   1      265.86      223.34      9.38 o 
   3   8   1      691.48      649.79      8.21 o 
   4   8   1      259.55      254.93      8.76 o 
   5   8   1      381.13      355.48     14.29 o 
   6   8   1        8.92       12.95     12.60 o 
   7   8   1       67.41       62.08     17.11 o 
   8   8   1       15.89       45.95     37.23 o 
   0   9   1        1.71        6.34     10.30 o 
   1   9   1      405.64      349.99     14.52 o 
   2   9   1       95.82      103.98      7.71 o 
   3   9   1      268.52      272.03     10.58 o 
   4   9   1       39.27       29.80      9.82 o 
   5   9   1       22.81       15.84     21.39 o 
   7   9   1       20.10       24.56     24.56 o 
   0  10   1       21.59       20.39      8.35 o 
   1  10   1       53.88       43.10      8.46 o 
   2  10   1      506.21      474.29     12.36 o 
   3  10   1      282.35      242.79     10.00 o 
   4  10   1       41.27       59.61      7.80 o 
   5  10   1       19.39       23.29     10.38 o 
   6  10   1        6.17       69.03     23.97 o 
   0  11   1        8.80       15.40     12.37 o 
   1  11   1       20.15       46.74     30.11 o 
   2  11   1       49.89       55.65     17.03 o 
   3  11   1       46.95       56.22     14.28 o 
   4  11   1       44.95       75.69     23.91 o 
   5  11   1        6.42       63.11     10.45 o 
   0  12   1        0.52        4.75     22.18 o 
   1  12   1       12.80       13.47     15.84 o 
   2  12   1       35.09       48.93     12.75 o 
   3  12   1        3.84       26.32     13.96 o 
   4  12   1        1.97       27.76     12.31 o 
   0  13   1       30.36       41.20     25.35 o 
   1  13   1        7.53       51.74     14.88 o 
   2  13   1       23.33       47.04     13.69 o 
   0   0   2      402.63       89.46    108.63 o 
   1   0   2     7650.47     8512.70    499.79 o 
   2   0   2     4073.36     4159.37    231.86 o 
   3   0   2      717.60      701.15      7.93 o 
   4   0   2      156.24      184.28      5.04 o 
   5   0   2      609.97      688.36     23.80 o 
   6   0   2       30.79       22.46      8.11 o 
   7   0   2      131.29      127.00     10.30 o 
   8   0   2       14.19       27.17     16.78 o 
   9   0   2       50.27       38.03     13.47 o 
   0   1   2     1928.11     1785.49     11.18 o 
   1   1   2     7908.46     7711.58     86.89 o 
   2   1   2     1168.65     1093.90     17.36 o 
   3   1   2     2951.28     2984.68     37.16 o 
   4   1   2     1166.41     1172.78     27.42 o 
   5   1   2      158.94      145.29     22.08 o 
   6   1   2      234.90      244.19     28.85 o 
   7   1   2       54.00       75.59     19.50 o 
   8   1   2      213.71      193.77     10.48 o 
   9   1   2        8.83       33.27     12.03 o 
   0   2   2    25905.83    26767.47    174.54 o 
   1   2   2     6015.26     5882.25     42.14 o 
   2   2   2      472.52      498.19     10.99 o 
   3   2   2      572.66      533.63      4.81 o 
   4   2   2      606.12      591.44     36.26 o 
   5   2   2      203.43      233.81      6.98 o 
   6   2   2      335.51      334.41     11.98 o 
   7   2   2      610.01      538.03     42.56 o 
   8   2   2      258.58      220.67     22.31 o 
   9   2   2        0.29       22.09     13.24 o 
   0   3   2    14765.76    14733.37    224.09 o 
   1   3   2     1876.57     1663.01     15.99 o 
   2   3   2      480.06      444.37      6.51 o 
   3   3   2      103.19       77.18     12.81 o 
   4   3   2     1188.88     1220.50     15.09 o 
   5   3   2        5.32       11.13      7.10 o 
   6   3   2       54.58       53.11      8.13 o 
   7   3   2       25.44       18.89      8.49 o 
   8   3   2        9.56       19.67     10.84 o 
   9   3   2       17.50       33.08     19.01 o 
   0   4   2      901.48      905.20      9.31 o 
   1   4   2      312.67      307.62      8.28 o 
   2   4   2     1401.11     1338.20     16.02 o 
   3   4   2      970.07     1045.25     14.50 o 
   4   4   2      927.14     1039.02     37.94 o 
   5   4   2       17.81       24.06      7.15 o 
   6   4   2       25.95       51.41     16.24 o 
   7   4   2       55.50       54.94     10.10 o 
   8   4   2       49.32       47.80     18.45 o 
   9   4   2       28.38       30.32      9.50 o 
   0   5   2       35.47       21.39      5.55 o 
   1   5   2     1363.36     1428.77     18.89 o 
   2   5   2     1099.65     1118.42     17.27 o 
   3   5   2      348.69      343.14      8.70 o 
   4   5   2      156.72      155.35      7.24 o 
   5   5   2      133.68      110.59     13.95 o 
   6   5   2       12.86       18.47     13.32 o 
   7   5   2      211.89      235.33     19.33 o 
   8   5   2       41.36       31.76      9.28 o 
   9   5   2       44.35       54.54     11.35 o 
   0   6   2     1176.40     1213.51     18.68 o 
   1   6   2       65.38       71.37      4.77 o 
   2   6   2      248.91      255.10      6.28 o 
   3   6   2     1057.67     1016.09     16.61 o 
   4   6   2        5.96        9.54      8.51 o 
   5   6   2      200.44      185.87     18.65 o 
   6   6   2      316.24      236.26     17.72 o 
   7   6   2        3.11       29.20     19.81 o 
   8   6   2       91.48       98.22     14.75 o 
   0   7   2     2146.19     2050.73     36.84 o 
   1   7   2      347.81      373.40      9.26 o 
   2   7   2       59.35       63.09      7.56 o 
   3   7   2       48.13       71.64     14.28 o 
   4   7   2       23.42       27.68      8.91 o 
   5   7   2       13.72       59.99     13.11 o 
   6   7   2       94.12       90.95      9.21 o 
   7   7   2       10.86       46.28     10.91 o 
   8   7   2       23.83       40.10     13.05 o 
   0   8   2      128.59      111.50     10.99 o 
   1   8   2       83.79       72.84      5.62 o 
   2   8   2      595.02      625.05     16.60 o 
   3   8   2      131.09      121.72      6.00 o 
   4   8   2       63.48       81.28      9.29 o 
   5   8   2      203.34      206.00     18.76 o 
   6   8   2      194.72      183.22     11.09 o 
   7   8   2       24.24       48.35     11.40 o 
   8   8   2       52.25       78.86     18.40 o 
   0   9   2       97.01       74.41     10.25 o 
   1   9   2       52.18       63.53     11.18 o 
   2   9   2      428.64      395.69      8.86 o 
   3   9   2       30.98       31.69     10.64 o 
   4   9   2       67.39       64.05     15.10 o 
   5   9   2       30.87       38.32     10.37 o 
   6   9   2       82.00       79.18     16.78 o 
   7   9   2       11.22       44.56     18.72 o 
   0  10   2       62.60       60.54     11.61 o 
   1  10   2      288.87      282.01     15.10 o 
   2  10   2       60.65       67.60     14.63 o 
   3  10   2      124.53      129.41      9.26 o 
   4  10   2      112.48       96.68     11.34 o 
   5  10   2        0.15       60.21     23.77 o 
   6  10   2       24.30       76.17     21.32 o 
   0  11   2       61.36       74.70     25.35 o 
   1  11   2       25.89       31.06     15.05 o 
   2  11   2      262.65      229.59      9.95 o 
   3  11   2       18.88       40.37      9.89 o 
   4  11   2        5.86       23.21     18.46 o 
   5  11   2        2.48       19.57     13.32 o 
   0  12   2       43.56       28.79     11.81 o 
   1  12   2      108.29      142.26     17.59 o 
   2  12   2        4.29       38.29     10.26 o 
   3  12   2      194.16      167.41     12.69 o 
   4  12   2       82.94       75.94     10.44 o 
   0  13   2       26.79       19.25     14.21 o 
   1  13   2        7.05       42.19     16.64 o 
   1   0   3     2033.06     2087.44     77.84 o 
   2   0   3     6161.57     6131.36    331.60 o 
   3   0   3      128.39      131.21     17.44 o 
   4   0   3      409.64      324.25    104.30 o 
   6   0   3       41.30       54.46      7.61 o 
   7   0   3        4.45       40.51      8.93 o 
   8   0   3       57.77       58.63     22.98 o 
   0   1   3      205.71      192.93      2.13 o 
   1   1   3     1496.52     1352.62      8.56 o 
   2   1   3     3587.92     3533.98    121.78 o 
   3   1   3     3050.19     3191.23     54.47 o 
   4   1   3      881.80      925.67     27.07 o 
   5   1   3      140.11      138.38      5.25 o 
   6   1   3      227.53      197.22     19.98 o 
   7   1   3      105.04      116.01      7.76 o 
   8   1   3       93.31      102.10     10.10 o 
   9   1   3       49.05       54.92      9.22 o 
   0   2   3     1016.93     1012.11     28.32 o 
   1   2   3     3700.57     3457.11     24.43 o 
   2   2   3     1577.31     1539.75     28.71 o 
   3   2   3     3432.23     3483.53     30.78 o 
   4   2   3     1698.94     1850.05     29.80 o 
   5   2   3      286.79      270.21      7.78 o 
   6   2   3      165.46      207.84     19.51 o 
   7   2   3      104.86       92.10     10.16 o 
   8   2   3       31.40       33.95      8.92 o 
   9   2   3       19.42       46.51     28.52 o 
   0   3   3     1460.41     1493.02     41.10 o 
   1   3   3     2645.25     2478.30      7.76 o 
   2   3   3      816.19      852.15     12.85 o 
   3   3   3     2102.88     2122.43     46.73 o 
   4   3   3      148.27      118.43      7.66 o 
   5   3   3      418.04      399.11     11.86 o 
   6   3   3       47.19       54.93      7.57 o 
   7   3   3       32.47       33.14      7.74 o 
   8   3   3        7.80       36.67     10.83 o 
   9   3   3       31.24       47.38     11.13 o 
   0   4   3      917.74      895.34      7.95 o 
   1   4   3      113.55      115.04      2.97 o 
   2   4   3      713.30      647.66      6.53 o 
   3   4   3      145.31      143.87      6.89 o 
   4   4   3      390.55      436.18     20.03 o 
   5   4   3      132.18       98.15     15.44 o 
   6   4   3       53.40       64.71      8.86 o 
   7   4   3      255.92      254.37     11.30 o 
   8   4   3      207.49      211.21     20.37 o 
   9   4   3        9.92       48.06     16.69 o 
   0   5   3     3273.02     3172.31     64.84 o 
   1   5   3     2097.55     2175.10     19.86 o 
   2   5   3      379.66      356.24      4.85 o 
   3   5   3      377.45      405.15     13.16 o 
   4   5   3      257.71      270.69      6.87 o 
   5   5   3       26.14       40.57     12.33 o 
   6   5   3       29.87       44.48     14.67 o 
   7   5   3       80.37      105.40     13.38 o 
   8   5   3      131.45      127.85     15.63 o 
   9   5   3        8.75       33.39     17.18 o 
   0   6   3       10.92       14.26      6.34 o 
   1   6   3      776.71      823.22     10.31 o 
   2   6   3      466.15      460.18      5.91 o 
   3   6   3       52.62       68.45      6.43 o 
   4   6   3       82.48       75.91      6.30 o 
   5   6   3      314.24      286.38     15.28 o 
   6   6   3       18.03       45.31      9.72 o 
   7   6   3       25.92       32.35     12.33 o 
   8   6   3       27.44       35.65     13.91 o 
   0   7   3       71.08       85.99      5.92 o 
   1   7   3      331.61      335.87     10.73 o 
   2   7   3      269.11      273.73      6.59 o 
   3   7   3      253.34      251.33      8.92 o 
   4   7   3      101.18       98.61      9.34 o 
   5   7   3      122.95      104.70     21.30 o 
   6   7   3       87.30       99.48      9.63 o 
   7   7   3       96.38       91.57      9.77 o 
   8   7   3       45.84       46.01     11.35 o 
   0   8   3      155.88      129.32      6.09 o 
   1   8   3       12.65       24.63      7.31 o 
   2   8   3      177.32      181.87     15.79 o 
   3   8   3      214.54      227.24      7.35 o 
   4   8   3      373.79      348.13     12.02 o 
   5   8   3      144.39      114.08      8.93 o 
   6   8   3       29.72       34.95     13.47 o 
   0   9   3      103.52      115.44     27.34 o 
   1   9   3      102.86       76.74      8.32 o 
   2   9   3      107.84      103.78      7.90 o 
   3   9   3       55.44       53.90      8.12 o 
   4   9   3       12.77       24.14     10.42 o 
   5   9   3      336.19      325.81     11.83 o 
   6   9   3        4.46       46.93     13.85 o 
   7   9   3        5.28       19.69     11.23 o 
   0  10   3       48.30       61.68     23.37 o 
   1  10   3       75.41       74.56      7.58 o 
   2  10   3        1.00        1.58     20.60 o 
   3  10   3       96.88       86.01     11.57 o 
   4  10   3       38.72       31.05     13.24 o 
   5  10   3       53.49       47.31     12.09 o 
   6  10   3       18.11       12.93     11.80 o 
   0  11   3       36.37       36.78     18.46 o 
   1  11   3      381.11      366.90     10.64 o 
   2  11   3      172.54      156.35     15.56 o 
   3  11   3       57.33       85.60     17.55 o 
   4  11   3       12.90       24.95      9.15 o 
   5  11   3       32.97       37.42     11.42 o 
   0  12   3        4.90       18.22     18.22 o 
   1  12   3       21.47       38.59     12.47 o 
   2  12   3        8.13       26.79     12.59 o 
   3  12   3       85.39       80.93     14.46 o 
   4  12   3        1.68       36.97     22.72 o 
   1  13   3        5.38       47.99     15.58 o 
   2  13   3      125.77      103.61     18.07 o 
   0   0   4     5476.53     4852.32     25.07 o 
   1   0   4     9874.67     9984.00    419.27 o 
   2   0   4       30.62       29.43      3.17 o 
   3   0   4      167.03      181.29     12.29 o 
   4   0   4     1214.75     1215.96     31.40 o 
   5   0   4        3.20       25.35     11.88 o 
   6   0   4      736.31      674.04    189.62 o 
   7   0   4      381.48      376.51    119.71 o 
   8   0   4       30.55       52.29     25.35 o 
   9   0   4       10.01       74.47     27.73 o 
   0   1   4       29.45       39.98      7.13 o 
   1   1   4     7845.18     7702.44     37.00 o 
   2   1   4      577.47      567.11     45.83 o 
   3   1   4     2854.96     2783.65     73.03 o 
   4   1   4     2044.97     2215.31     52.69 o 
   5   1   4      199.85      223.73     23.91 o 
   6   1   4        7.15       26.31     12.29 o 
   7   1   4       81.71       82.86     12.83 o 
   8   1   4        9.33       29.12      7.97 o 
   9   1   4       21.95       31.62     17.28 o 
   0   2   4     1482.18     1513.53      6.80 o 
   1   2   4     3871.53     3779.49     30.49 o 
   2   2   4      640.05      626.40      5.82 o 
   3   2   4     2228.84     2260.50     10.92 o 
   4   2   4     1991.85     2094.03     33.30 o 
   5   2   4       98.90      116.48      7.93 o 
   6   2   4      115.82      114.95     13.40 o 
   7   2   4       92.95       91.56      6.80 o 
   8   2   4       38.13       61.63     10.75 o 
   9   2   4       23.05       23.05     13.65 o 
   0   3   4      307.76      307.10     19.83 o 
   1   3   4     1603.26     1542.75      9.40 o 
   2   3   4     2074.38     2082.78     39.20 o 
   3   3   4     2251.49     2696.45     98.22 o 
   4   3   4      394.69      400.73     10.99 o 
   5   3   4      128.44      118.60      6.63 o 
   6   3   4      481.98      452.28     17.28 o 
   7   3   4      117.11      102.48     12.03 o 
   8   3   4      134.84       94.57      8.31 o 
   9   3   4       14.95       38.74     16.41 o 
   0   4   4     2815.86     2844.98      9.61 o 
   1   4   4     3856.26     3801.02     27.48 o 
   2   4   4       46.61       34.63      4.18 o 
   3   4   4      877.83      856.54     25.80 o 
   4   4   4      484.83      432.41     20.38 o 
   5   4   4       54.21       74.98     18.53 o 
   6   4   4      103.62       78.02     17.38 o 
   7   4   4       99.82       97.01      8.01 o 
   8   4   4       49.42       47.60     11.27 o 
   9   4   4      113.35      127.14     13.04 o 
   0   5   4        2.52       17.03      7.53 o 
   1   5   4     3196.68     3130.29     13.07 o 
   2   5   4       46.92       56.81      4.35 o 
   3   5   4      458.02      449.99      8.44 o 
   4   5   4      515.70      534.90     22.78 o 
   5   5   4       52.75       60.92      6.82 o 
   6   5   4       49.31       81.65     14.99 o 
   7   5   4       36.04       44.78      8.81 o 
   8   5   4        5.75       16.50     10.14 o 
   9   5   4        1.84       41.20     20.60 o 
   0   6   4      120.80      119.90     11.73 o 
   1   6   4      526.83      531.93     11.11 o 
   2   6   4       53.10       65.42      4.79 o 
   3   6   4       76.43       99.29      8.65 o 
   4   6   4      129.95      126.19      6.86 o 
   5   6   4       39.12       44.43      9.75 o 
   6   6   4       21.95       24.92      8.87 o 
   7   6   4       37.52       24.46     11.18 o 
   8   6   4       44.92       49.52     12.01 o 
   0   7   4       11.29       16.76      6.72 o 
   1   7   4       14.38       18.84      8.74 o 
   2   7   4      183.36      165.07      7.42 o 
   3   7   4      296.63      256.74      6.66 o 
   4   7   4       58.08       57.98      8.92 o 
   5   7   4      197.73      201.23     11.84 o 
   6   7   4        9.41       27.73     19.81 o 
   7   7   4        2.16       61.48     15.82 o 
   8   7   4        7.56       32.82     14.52 o 
   0   8   4      138.45      138.49     12.00 o 
   1   8   4      303.31      268.43      8.01 o 
   2   8   4      273.06      248.97     10.30 o 
   3   8   4      228.03      199.52      6.50 o 
   4   8   4       73.13       55.03     15.55 o 
   5   8   4      141.02      106.51      6.36 o 
   6   8   4      107.46       90.08     10.86 o 
   7   8   4        4.37       42.94     14.26 o 
   0   9   4      144.64      110.57     17.83 o 
   1   9   4       42.46       59.53     11.58 o 
   2   9   4       26.68       21.57      7.33 o 
   3   9   4      112.29      125.81     10.70 o 
   4   9   4       44.85       41.80      9.03 o 
   5   9   4       19.59       52.72     30.90 o 
   6   9   4       16.45       46.78     18.64 o 
   7   9   4       41.36       70.39     21.66 o 
   0  10   4      262.61      259.41     13.39 o 
   1  10   4      132.57      129.22      7.87 o 
   2  10   4       27.85       41.51     14.52 o 
   3  10   4      145.87      134.66     14.20 o 
   4  10   4      254.42      231.62     14.37 o 
   5  10   4       50.83       65.43      8.77 o 
   6  10   4       28.43       32.56     11.45 o 
   0  11   4       45.80       61.01     18.22 o 
   1  11   4        5.38       14.52     11.70 o 
   2  11   4       16.90       20.58     15.96 o 
   3  11   4       65.41       46.72      8.44 o 
   4  11   4        1.66       12.89     19.02 o 
   5  11   4       17.80       52.38     19.81 o 
   0  12   4        8.86        6.34     14.26 o 
   1  12   4       18.18       46.61     11.96 o 
   2  12   4       21.18       39.04     13.50 o 
   3  12   4       54.84       48.39     13.49 o 
   4  12   4       94.50       86.63     13.00 o 
   0  13   4       61.87       59.79     29.71 o 
   1  13   4        3.21       45.24     28.36 o 
   2  13   4       13.37       47.19      9.68 o 
   1   0   5       15.20       16.64      7.53 o 
   2   0   5     3190.11     3319.25     83.26 o 
   3   0   5     4380.91     5007.05     31.39 o 
   4   0   5      355.44      394.50     12.29 o 
   5   0   5      144.64      158.83      9.91 o 
   6   0   5       16.19       46.74     18.22 o 
   7   0   5      393.82      390.83     17.44 o 
   8   0   5       21.01       35.84     16.24 o 
   9   0   5       33.88       61.22     16.46 o 
   0   1   5    15774.65    15358.86    984.70 o 
   1   1   5      537.91      528.38      6.65 o 
   2   1   5     7418.18     7152.70     78.68 o 
   3   1   5     2407.46     2420.17     35.75 o 
   4   1   5        3.71       13.73      4.70 o 
   5   1   5      498.79      445.31     24.40 o 
   6   1   5      147.59      119.23     20.70 o 
   7   1   5      276.80      240.25      9.58 o 
   8   1   5        6.63       23.59     12.17 o 
   9   1   5        1.39       35.15     12.60 o 
   0   2   5     6411.91     6243.53    474.72 o 
   1   2   5     6710.23     6814.56     95.52 o 
   2   2   5     1391.31     1325.89      9.56 o 
   3   2   5     1118.18     1132.54     10.56 o 
   4   2   5      132.34      137.87     13.26 o 
   5   2   5       60.11       58.41      7.08 o 
   6   2   5      104.38       88.74      8.24 o 
   7   2   5      149.47      144.05     11.67 o 
   8   2   5      112.40      100.46      8.63 o 
   9   2   5       28.91       26.39     12.47 o 
   0   3   5     7557.20     7371.76     62.26 o 
   1   3   5      111.15       93.00      4.00 o 
   2   3   5      914.24      923.83     22.83 o 
   3   3   5     2968.18     2891.56     40.00 o 
   4   3   5      336.73      334.06      8.42 o 
   5   3   5      153.78      150.46      9.84 o 
   6   3   5      295.61      266.32     11.44 o 
   7   3   5       32.08       44.37      8.02 o 
   8   3   5       47.64       60.77     11.55 o 
   9   3   5        6.17       35.95     18.46 o 
   0   4   5      502.87      500.03      7.37 o 
   1   4   5     2251.27     2284.33     22.24 o 
   2   4   5      614.66      656.59      7.18 o 
   3   4   5     1000.72     1117.91     34.57 o 
   4   4   5      137.36      140.12     13.73 o 
   5   4   5      282.26      263.58     24.83 o 
   6   4   5        4.57        9.51     15.84 o 
   7   4   5       91.45      108.69      7.24 o 
   8   4   5        1.69       33.03     14.44 o 
   9   4   5       22.59       72.80     13.43 o 
   0   5   5      780.70      810.48      7.54 o 
   1   5   5      388.94      371.44      8.63 o 
   2   5   5      326.63      372.08      6.98 o 
   3   5   5      236.26      240.00      8.18 o 
   4   5   5      375.42      357.54     13.96 o 
   5   5   5      216.15      207.86      8.35 o 
   6   5   5      265.29      251.63     12.58 o 
   7   5   5       39.95       42.77     10.45 o 
   8   5   5        5.55       26.55     12.58 o 
   9   5   5       87.62       99.62     18.18 o 
   0   6   5     1795.69     1871.62     83.18 o 
   1   6   5     1734.93     1801.22     28.83 o 
   2   6   5       81.61       86.50      5.31 o 
   3   6   5     1395.06     1375.72     38.00 o 
   4   6   5      214.87      205.33      8.02 o 
   5   6   5      194.27      175.66     12.09 o 
   6   6   5        0.67       48.05     18.22 o 
   7   6   5       31.28       23.49     10.85 o 
   8   6   5       17.21       50.69     15.21 o 
   0   7   5      943.26      870.16     14.60 o 
   1   7   5       63.23       57.01      7.10 o 
   2   7   5      466.41      477.42      8.47 o 
   3   7   5      298.37      288.15      9.37 o 
   4   7   5      264.29      270.54     10.74 o 
   5   7   5       47.04       43.39      7.48 o 
   6   7   5      144.80      145.90      8.60 o 
   7   7   5       32.51       45.31     10.89 o 
   8   7   5       52.17       85.98     20.48 o 
   0   8   5       59.74       77.85      7.43 o 
   1   8   5       18.21       25.11      6.04 o 
   2   8   5      739.48      752.79     13.17 o 
   3   8   5      408.48      386.10     15.33 o 
   4   8   5      294.22      268.30     11.77 o 
   5   8   5      105.98       86.52     10.68 o 
   6   8   5       35.38       53.63     11.97 o 
   7   8   5       27.34       42.66     11.71 o 
   0   9   5      240.85      261.55     23.25 o 
   1   9   5      198.82      173.77      9.57 o 
   2   9   5      244.59      239.94      7.95 o 
   3   9   5       84.10       92.32     15.10 o 
   4   9   5       97.97      113.57     15.52 o 
   5   9   5       37.65       65.65     24.56 o 
   6   9   5       70.12       73.42     15.93 o 
   7   9   5        8.58       46.74     20.37 o 
   0  10   5      470.06      411.41     28.15 o 
   1  10   5       72.38       68.64     10.64 o 
   2  10   5       53.88       68.96     10.92 o 
   3  10   5      401.01      388.30     11.83 o 
   4  10   5       57.49       72.07      8.30 o 
   5  10   5       54.32       67.76      9.95 o 
   6  10   5        2.52        5.55     14.26 o 
   0  11   5       18.76       97.45     21.39 o 
   1  11   5      206.42      189.98      8.55 o 
   2  11   5      135.95       88.84     14.75 o 
   3  11   5       11.11       20.60     18.22 o 
   4  11   5        8.72       21.13     11.47 o 
   5  11   5        4.14       69.12     15.80 o 
   0  12   5        2.14       29.31     24.56 o 
   1  12   5       23.15       23.31     10.52 o 
   2  12   5       24.20       44.43     10.88 o 
   3  12   5       26.69       61.86     11.03 o 
   4  12   5       13.49       15.05     24.56 o 
   0  13   5        1.59       16.64     25.35 o 
   1  13   5       13.52       50.37     15.05 o 
   2  13   5        5.66       65.75     41.99 o 
   0   0   6    10623.05     9457.87     35.62 o 
   1   0   6     4136.02     4325.26    100.23 o 
   2   0   6      877.84      862.46     36.98 o 
   3   0   6     1596.07     1839.06     52.98 o 
   4   0   6     1857.13     1880.09     46.59 o 
   5   0   6        5.42        9.62      7.18 o 
   6   0   6      441.03      434.60     18.63 o 
   7   0   6        4.35       27.58     13.47 o 
   8   0   6        7.56       46.75     10.68 o 
   0   1   6     7290.19     7134.71    137.46 o 
   1   1   6     1823.99     1741.34     10.53 o 
   2   1   6     2331.01     2397.83     13.57 o 
   3   1   6      299.13      275.27     21.09 o 
   4   1   6      445.07      528.92     13.35 o 
   5   1   6       40.08       28.48      6.90 o 
   6   1   6      307.53      331.12     17.28 o 
   7   1   6      273.72      268.77      9.92 o 
   8   1   6       12.80       34.81     13.63 o 
   9   1   6        7.58       13.47     11.88 o 
   0   2   6    12234.39    11958.59     18.07 o 
   1   2   6     7395.57     7302.26     39.82 o 
   2   2   6       53.74       34.21      4.92 o 
   3   2   6      912.34      860.07     15.13 o 
   4   2   6      826.83      873.93     15.36 o 
   5   2   6      629.77      641.94     16.26 o 
   6   2   6      149.45      132.51      8.95 o 
   7   2   6      201.02      159.21     22.19 o 
   8   2   6       38.87       39.64     14.77 o 
   9   2   6      133.93       96.42     15.55 o 
   0   3   6     1182.92     1064.81     11.94 o 
   1   3   6      526.17      490.60      6.20 o 
   2   3   6       85.62       94.88      5.44 o 
   3   3   6      272.36      275.34     10.02 o 
   4   3   6      502.73      551.48     20.84 o 
   5   3   6      491.36      387.99     12.13 o 
   6   3   6      208.63      212.42      7.27 o 
   7   3   6      131.19      139.22     24.93 o 
   8   3   6        6.35       29.31     13.47 o 
   9   3   6       20.05       49.30     14.55 o 
   0   4   6      503.39      595.60      3.79 o 
   1   4   6      361.31      382.99      5.63 o 
   2   4   6      172.08      206.80      8.79 o 
   3   4   6      978.88     1052.30     27.47 o 
   4   4   6      479.04      465.00     22.62 o 
   5   4   6      183.92      174.68     20.02 o 
   6   4   6       48.16       54.15     11.09 o 
   7   4   6       44.13       37.58      8.74 o 
   8   4   6       63.37       41.32     11.28 o 
   0   5   6      505.67      572.11     15.07 o 
   1   5   6     1575.99     1653.48      6.32 o 
   2   5   6      414.51      406.55      5.59 o 
   3   5   6       57.95       49.80     10.37 o 
   4   5   6      115.00      103.66      9.99 o 
   5   5   6       44.22       45.53      7.25 o 
   6   5   6      572.17      557.32     27.24 o 
   7   5   6       38.96       54.83     11.09 o 
   8   5   6       49.82       79.23     15.85 o 
   9   5   6       49.81       56.74     14.71 o 
   0   6   6     1553.38     1782.30     99.42 o 
   1   6   6       19.28       13.70      4.30 o 
   2   6   6      758.58      709.98      7.01 o 
   3   6   6     1074.30     1117.41     24.07 o 
   4   6   6      224.33      218.70     13.86 o 
   5   6   6      283.15      231.87     18.64 o 
   6   6   6       42.72       36.22     10.01 o 
   7   6   6       50.84       54.01      9.80 o 
   8   6   6       79.58       98.23     21.85 o 
   0   7   6       14.51       17.17      7.18 o 
   1   7   6       30.70       35.24      6.21 o 
   2   7   6       37.22       37.33      5.11 o 
   3   7   6       96.36       89.35      5.09 o 
   4   7   6       75.44       78.79     22.89 o 
   5   7   6       86.47       82.80     20.36 o 
   6   7   6      104.53       93.59      9.09 o 
   7   7   6       49.33       55.28     15.68 o 
   8   7   6       59.44       48.21     12.86 o 
   0   8   6      168.64      146.77     10.70 o 
   1   8   6       47.49       47.28      8.52 o 
   2   8   6      698.39      640.55     21.29 o 
   3   8   6      140.48      121.61      7.89 o 
   4   8   6      157.43      134.22      8.05 o 
   5   8   6       94.06       98.61      9.85 o 
   6   8   6       25.56       42.91      9.97 o 
   7   8   6       21.45       32.97     10.62 o 
   0   9   6       41.47       59.11     19.81 o 
   1   9   6      381.97      341.31     21.85 o 
   2   9   6      162.28      158.82     17.48 o 
   3   9   6       58.44       44.23      9.04 o 
   4   9   6       94.38       75.40     13.88 o 
   5   9   6       39.75       55.98     10.95 o 
   6   9   6       58.13      100.24     26.08 o 
   7   9   6       12.89       20.03     13.66 o 
   0  10   6       21.62        6.34     10.30 o 
   1  10   6       59.67       61.51     11.66 o 
   2  10   6       30.09       61.11      9.27 o 
   3  10   6      229.57      199.67     12.93 o 
   4  10   6        3.50       27.56      8.69 o 
   5  10   6       25.16       32.82     10.49 o 
   6  10   6        0.05       16.69     17.48 o 
   0  11   6      158.61      138.99     14.08 o 
   1  11   6      118.68       95.30     20.81 o 
   2  11   6       20.36       34.79     10.72 o 
   3  11   6       67.18       77.38     17.84 o 
   4  11   6       60.65       53.81      9.88 o 
   5  11   6       11.06       53.51     17.65 o 
   0  12   6        0.93       38.03     22.18 o 
   1  12   6       35.85       35.28     11.63 o 
   2  12   6       27.09       35.13     10.93 o 
   3  12   6       45.08       71.30     15.05 o 
   4  12   6       32.30       32.31     22.27 o 
   0  13   6       35.69       55.90     14.16 o 
   1   0   7     4494.17     4389.79    126.09 o 
   2   0   7     8132.06     8120.32    290.35 o 
   3   0   7      933.10     1051.14     26.22 o 
   4   0   7      564.90      534.91     10.10 o 
   5   0   7     1012.76     1112.09     27.00 o 
   6   0   7      838.01      843.90     46.42 o 
   7   0   7      262.75      262.17     22.02 o 
   8   0   7       13.61       13.81     16.36 o 
   9   0   7       16.30       21.39     19.01 o 
   0   1   7     3051.21     3047.01     21.08 o 
   1   1   7     5900.16     5754.07     27.63 o 
   2   1   7     2406.14     2431.27     42.63 o 
   3   1   7     1150.74     1276.14     84.89 o 
   4   1   7      496.83      515.62     19.00 o 
   5   1   7      648.70      659.22     16.72 o 
   6   1   7      341.10      311.49      7.15 o 
   7   1   7       71.88      101.16     17.65 o 
   8   1   7       19.35       80.81     38.03 o 
   9   1   7        0.96        5.55     27.73 o 
   0   2   7    10675.88    10438.76     47.83 o 
   1   2   7     2323.63     2277.64     55.02 o 
   2   2   7      572.97      630.47     11.37 o 
   3   2   7      342.30      346.01      6.82 o 
   4   2   7       90.13       84.46      6.65 o 
   5   2   7      477.05      434.84      6.98 o 
   6   2   7       33.38       34.89      6.83 o 
   7   2   7       11.09        9.51      7.84 o 
   8   2   7       36.95       36.73      9.02 o 
   9   2   7       11.94       53.29     20.93 o 
   0   3   7      720.01      685.91      4.61 o 
   1   3   7      355.21      346.14      3.89 o 
   2   3   7      536.01      567.19      6.95 o 
   3   3   7     2755.84     2999.60     85.05 o 
   4   3   7       41.89       49.73      6.18 o 
   5   3   7      485.19      448.63     10.60 o 
   6   3   7      564.49      519.25     15.05 o 
   7   3   7       78.31       78.55      7.74 o 
   8   3   7       13.71       60.17     29.31 o 
   9   3   7       29.92       32.05     14.62 o 
   0   4   7      940.26      942.39     21.86 o 
   1   4   7     5624.68     5861.78     33.65 o 
   2   4   7      276.08      237.39     13.64 o 
   3   4   7      331.85      308.00      9.94 o 
   4   4   7      292.16      269.12     13.73 o 
   5   4   7      167.66      159.87      5.32 o 
   6   4   7      137.76      108.32      9.43 o 
   7   4   7      187.47      183.10     13.63 o 
   8   4   7       32.41       40.35     11.42 o 
   9   4   7       76.30       77.79     10.79 o 
   0   5   7      479.41      492.37     15.87 o 
   1   5   7       37.03       41.59      4.80 o 
   2   5   7      183.36      196.60      5.92 o 
   3   5   7       41.15       71.87      4.85 o 
   4   5   7      414.11      453.00     19.76 o 
   5   5   7      119.99      116.50      8.56 o 
   6   5   7       14.50       32.10     12.85 o 
   7   5   7       59.15       40.84     12.58 o 
   8   5   7       18.66       26.42     18.83 o 
   9   5   7       24.04       55.46     13.04 o 
   0   6   7     1262.92     1226.51     25.03 o 
   1   6   7      881.90      880.60      8.07 o 
   2   6   7      484.17      462.51      5.26 o 
   3   6   7       65.98       91.63     10.99 o 
   4   6   7       45.76       36.02      7.78 o 
   5   6   7       49.70       57.15     12.13 o 
   6   6   7      362.66      300.48     23.80 o 
   7   6   7       43.96       41.47     11.66 o 
   8   6   7       85.88       83.26     21.87 o 
   0   7   7       21.62       33.34      7.22 o 
   1   7   7      164.84      180.03      5.30 o 
   2   7   7      293.04      301.82      9.54 o 
   3   7   7      129.58      137.32      8.25 o 
   4   7   7      173.94      133.83      7.78 o 
   5   7   7      366.44      351.09     23.00 o 
   6   7   7       73.43       93.31     12.69 o 
   7   7   7      146.41      150.77     10.58 o 
   8   7   7       16.69       58.54     46.74 o 
   0   8   7      687.65      630.61     33.72 o 
   1   8   7      200.76      201.73      7.05 o 
   2   8   7      516.35      472.63      7.33 o 
   3   8   7      186.17      169.14      8.92 o 
   4   8   7      123.32       93.53      8.19 o 
   5   8   7      181.82      171.71     20.47 o 
   6   8   7       36.67       57.08      9.47 o 
   7   8   7       11.00       22.71     10.21 o 
   0   9   7      115.38      117.21     13.89 o 
   1   9   7      375.58      370.84     16.93 o 
   2   9   7       81.94       83.26      8.69 o 
   3   9   7       49.43       60.00      7.70 o 
   4   9   7       55.77       50.20     12.01 o 
   5   9   7       77.61       77.88     12.65 o 
   6   9   7       21.80       38.16     11.88 o 
   7   9   7        5.82       18.42     15.84 o 
   0  10   7       39.48       61.06     15.45 o 
   1  10   7        7.89       19.01     14.26 o 
   2  10   7      308.96      278.72     11.70 o 
   3  10   7      113.93      114.03     15.69 o 
   4  10   7       42.96       57.88      9.43 o 
   5  10   7       34.03       22.77     10.09 o 
   6  10   7       56.29       31.16     14.79 o 
   0  11   7       13.59       18.22     12.68 o 
   1  11   7       82.97       85.63     18.07 o 
   2  11   7       84.78       93.81     11.42 o 
   3  11   7      112.25      117.24     12.35 o 
   4  11   7       49.68       49.71      9.66 o 
   5  11   7       53.41       65.52     12.92 o 
   1  12   7        5.48       45.56     15.59 o 
   2  12   7       21.77       53.98     11.35 o 
   3  12   7      119.61      106.31     25.16 o 
   4  12   7        8.53       76.15     22.08 o 
   0  13   7       25.16       37.73     20.17 o 
   1  13   7       14.76       42.15     16.95 o 
   2  13   7       15.95       23.37     13.85 o 
   0   0   8     8066.99     8295.62     32.98 o 
   1   0   8      959.15      944.84     13.53 o 
   2   0   8       22.41       19.01      7.13 o 
   3   0   8      887.93      981.80    485.02 o 
   4   0   8     1300.83     1139.96     45.31 o 
   5   0   8      531.52      607.42     42.43 o 
   7   0   8       78.06       50.95     14.28 o 
   8   0   8        1.51       19.81     19.81 o 
   9   0   8      132.36       95.15     13.50 o 
   0   1   8     5215.73     5011.01     25.59 o 
   1   1   8       31.80       32.47      2.52 o 
   2   1   8      100.17      110.66      7.12 o 
   3   1   8      443.02      461.79      7.67 o 
   4   1   8     1133.10     1347.50     36.45 o 
   5   1   8       31.75       33.60      7.32 o 
   6   1   8       11.19       14.70     10.04 o 
   7   1   8      138.63      170.43     14.41 o 
   8   1   8        4.42       29.31     16.64 o 
   9   1   8        6.59       24.33     17.03 o 
   0   2   8       26.34       28.02      4.54 o 
   1   2   8      863.20      897.19     12.97 o 
   2   2   8     2266.17     2479.62     67.89 o 
   3   2   8      765.13      827.91     11.12 o 
   4   2   8       95.96      108.62      4.03 o 
   5   2   8      211.29      189.19      8.51 o 
   6   2   8     1109.41     1046.06     27.69 o 
   7   2   8      316.37      304.52     15.03 o 
   8   2   8       11.25       44.63     11.72 o 
   9   2   8        5.55       56.80     32.09 o 
   0   3   8        7.08       11.09      6.34 o 
   1   3   8      208.92      207.59      4.92 o 
   2   3   8       15.21       18.10      3.09 o 
   3   3   8     1050.63     1135.85     23.53 o 
   4   3   8      267.89      295.70      9.15 o 
   5   3   8      309.98      300.24      9.15 o 
   6   3   8      329.26      314.71     35.81 o 
   7   3   8      286.55      220.59     13.38 o 
   8   3   8       60.96       69.98      9.98 o 
   9   3   8       21.54       30.17     11.51 o 
   0   4   8     3016.79     3091.51     68.79 o 
   1   4   8      543.62      485.50     12.60 o 
   2   4   8     1158.09     1320.84     18.53 o 
   3   4   8      211.31      226.37      5.01 o 
   4   4   8      259.33      249.63      9.17 o 
   5   4   8      152.20      137.82      7.27 o 
   6   4   8     1106.01     1069.93     28.28 o 
   7   4   8      148.62      137.81     19.92 o 
   8   4   8       25.12       35.89     11.44 o 
   9   4   8        3.21       20.86     10.74 o 
   0   5   8      919.36      958.24     38.52 o 
   1   5   8     1496.37     1552.82     13.09 o 
   2   5   8       45.25       33.26      4.36 o 
   3   5   8      294.30      245.34      7.41 o 
   4   5   8      119.51      132.97      8.66 o 
   5   5   8       65.83       57.73     11.58 o 
   6   5   8       35.01       39.05      9.77 o 
   7   5   8       35.73       22.18     13.83 o 
   8   5   8        6.84       25.44     12.27 o 
   0   6   8       49.30       50.43      4.45 o 
   1   6   8      127.37      147.87      5.18 o 
   2   6   8      136.87      145.57      6.18 o 
   3   6   8       36.30       32.53      6.29 o 
   4   6   8      136.93      106.20      7.14 o 
   5   6   8      562.58      552.74     18.43 o 
   6   6   8      112.61      119.95     10.18 o 
   7   6   8       81.98       50.74     26.15 o 
   8   6   8       68.92       55.04     15.56 o 
   0   7   8     1042.15     1087.82     29.38 o 
   1   7   8      679.60      725.74      8.19 o 
   2   7   8      246.84      202.93      8.27 o 
   3   7   8      227.32      225.07     10.64 o 
   4   7   8      117.86       96.55      5.93 o 
   5   7   8       75.30       77.12     10.07 o 
   6   7   8       66.83       46.55     12.94 o 
   7   7   8       59.70      111.06     18.68 o 
   8   7   8       24.29       19.06     17.86 o 
   0   8   8        4.59       20.60     15.05 o 
   1   8   8       38.50       35.14     11.21 o 
   2   8   8      337.41      340.10      7.67 o 
   3   8   8       14.76       33.61      7.55 o 
   4   8   8       56.78       66.15      8.22 o 
   5   8   8       65.22       76.96     21.73 o 
   6   8   8       15.92       90.31     30.90 o 
   7   8   8       14.34       26.59     15.60 o 
   0   9   8       34.78       27.44      7.91 o 
   1   9   8      134.91      121.12      6.89 o 
   2   9   8       15.31       20.86      6.70 o 
   3   9   8       43.85       42.91      8.08 o 
   4   9   8      136.34      137.59     12.81 o 
   5   9   8       64.75       64.57     20.70 o 
   6   9   8       20.13       31.69     11.04 o 
   7   9   8        1.66       22.18     16.25 o 
   0  10   8        0.67       20.05     12.68 o 
   1  10   8      265.72      244.94      9.59 o 
   2  10   8      139.99      136.40     12.01 o 
   3  10   8      154.41      130.62     12.35 o 
   4  10   8       14.72       45.59     15.78 o 
   5  10   8       31.74       45.75     12.92 o 
   6  10   8       32.84       37.65     22.31 o 
   0  11   8        1.56        3.17     19.81 o 
   1  11   8      115.94      132.13      8.81 o 
   2  11   8      111.58      129.54     21.84 o 
   3  11   8       61.52       48.30      9.62 o 
   4  11   8      138.24      155.61     15.98 o 
   1  12   8       30.45       39.83      8.42 o 
   2  12   8       91.52       89.22     13.11 o 
   3  12   8       30.42       69.67     17.38 o 
   4  12   8       33.01       96.17     48.81 o 
   0  13   8       26.60      106.95     25.35 o 
   1  13   8       11.93       45.45     12.83 o 
   1   0   9    10594.57    10554.16    367.86 o 
   2   0   9     1465.16     1704.97     44.20 o 
   3   0   9     1054.92     1238.64     21.86 o 
   4   0   9      134.57      180.07     12.43 o 
   5   0   9      165.73      161.12     32.49 o 
   6   0   9      356.99      378.34     22.20 o 
   7   0   9       80.69      101.95     18.76 o 
   8   0   9       56.92       37.55      9.51 o 
   9   0   9        5.83       14.26     15.05 o 
   0   1   9      916.84      893.27     43.35 o 
   1   1   9      402.59      386.76     17.50 o 
   2   1   9      613.31      707.39     20.51 o 
   3   1   9      881.54     1022.60     24.54 o 
   4   1   9      210.85      165.55     26.77 o 
   5   1   9      130.75      139.63      9.21 o 
   6   1   9      674.49      656.62     93.03 o 
   7   1   9      135.31      162.27     11.27 o 
   8   1   9       33.44       35.10     11.26 o 
   9   1   9        2.38       38.03     28.52 o 
   0   2   9     2127.80     2214.85     33.96 o 
   1   2   9      165.51      179.45      6.18 o 
   2   2   9     2908.27     2955.81     46.30 o 
   3   2   9      750.09      802.97     14.69 o 
   4   2   9       84.51       90.70      5.60 o 
   5   2   9      206.79      212.43      6.53 o 
   6   2   9      289.81      256.71     13.42 o 
   7   2   9       53.58       83.49     17.95 o 
   8   2   9        8.18       40.74     16.70 o 
   9   2   9       10.86       63.40     18.46 o 
   0   3   9      183.37      195.69      3.96 o 
   1   3   9     2834.49     2811.28     30.51 o 
   2   3   9     4171.74     4652.45     83.34 o 
   3   3   9      260.78      323.36      4.72 o 
   4   3   9     1302.19     1342.37     35.63 o 
   5   3   9       55.41       49.85     10.18 o 
   6   3   9      413.63      387.49     16.36 o 
   7   3   9       75.72       72.73     10.64 o 
   8   3   9       21.60       26.06      9.05 o 
   9   3   9        9.50       38.82     17.43 o 
   0   4   9        7.66       16.15      5.86 o 
   1   4   9     2176.45     2216.42     12.20 o 
   2   4   9      284.25      317.73     11.04 o 
   3   4   9       45.02       36.40      7.33 o 
   4   4   9       26.27       27.92      6.77 o 
   5   4   9       77.70       83.78      8.29 o 
   6   4   9      482.52      490.34     21.17 o 
   7   4   9       83.47      104.25     14.49 o 
   8   4   9       21.64       31.91     13.61 o 
   9   4   9       40.81       75.37     66.95 o 
   0   5   9     1721.13     1799.23     16.03 o 
   1   5   9     1352.63     1357.57     15.15 o 
   2   5   9     1521.45     1643.57     23.03 o 
   3   5   9       10.53        5.60      3.62 o 
   4   5   9      187.81      193.04      9.93 o 
   5   5   9      315.03      289.70     15.67 o 
   6   5   9        0.00       21.65      8.66 o 
   7   5   9       57.84       56.28      9.39 o 
   8   5   9        9.59       70.73     24.56 o 
   0   6   9        8.92        8.62      4.74 o 
   1   6   9      352.16      351.87     10.64 o 
   2   6   9      467.42      444.74     12.66 o 
   3   6   9       48.57       63.47      6.63 o 
   4   6   9      186.89      178.58     14.07 o 
   5   6   9      167.87      176.50      9.26 o 
   6   6   9       32.65       57.21     34.40 o 
   7   6   9       26.98       45.92     10.12 o 
   8   6   9       39.71       44.28     12.46 o 
   0   7   9      109.47      120.39     30.90 o 
   1   7   9      114.72       88.29      6.54 o 
   2   7   9      578.85      597.53     10.61 o 
   3   7   9      717.35      626.34     12.24 o 
   4   7   9       50.14       60.26      7.89 o 
   5   7   9       50.80       42.36     18.30 o 
   6   7   9      345.29      290.84     21.39 o 
   7   7   9       60.23       63.27     40.80 o 
   8   7   9        3.07       22.97     23.77 o 
   0   8   9        6.87       16.72      7.54 o 
   1   8   9      133.13      115.96      8.61 o 
   2   8   9      167.45      181.30      6.64 o 
   3   8   9      335.86      299.05     11.56 o 
   4   8   9      206.55      191.84      9.40 o 
   5   8   9       91.65       98.23     10.75 o 
   6   8   9       18.48       41.70      9.45 o 
   7   8   9       55.81       78.03     10.61 o 
   0   9   9       27.39       14.07      9.11 o 
   1   9   9       65.98       59.47      6.77 o 
   2   9   9       52.84       70.94     10.30 o 
   3   9   9      233.76      206.25      9.86 o 
   4   9   9       72.72       67.41      7.44 o 
   5   9   9      117.35       95.72     10.25 o 
   6   9   9        4.17       26.90     18.23 o 
   0  10   9       17.45       23.77     16.64 o 
   1  10   9       28.49       24.39     12.85 o 
   2  10   9       52.48       45.47      9.37 o 
   3  10   9      162.13      168.00      9.67 o 
   4  10   9       35.88       33.59     18.22 o 
   5  10   9       17.98       26.75     13.62 o 
   6  10   9       61.47       73.23     11.28 o 
   0  11   9       81.70       64.81     15.04 o 
   1  11   9       18.36       42.01      9.11 o 
   2  11   9      103.78      108.36      8.58 o 
   3  11   9       42.90       70.76     20.48 o 
   4  11   9        0.26       28.62     30.10 o 
   5  11   9        9.86       28.01     17.99 o 
   1  12   9       12.51       43.16     26.14 o 
   2  12   9        0.01       28.29     10.39 o 
   3  12   9        2.93       19.22     13.01 o 
   1  13   9        8.69       45.68     14.84 o 
   0   0  10     1752.66     1815.36     23.14 o 
   1   0  10      285.27      234.45     18.64 o 
   2   0  10       35.65       40.50      4.36 o 
   3   0  10      298.09      401.02     32.11 o 
   4   0  10       24.95       39.65     12.68 o 
   5   0  10      275.92      265.63     23.38 o 
   6   0  10     1388.59     1404.40     81.02 o 
   7   0  10      105.41       73.83     39.62 o 
   8   0  10       45.01       48.33     22.18 o 
   9   0  10        4.76       38.82     22.97 o 
   0   1  10     2476.22     2380.30     26.40 o 
   1   1  10      306.35      318.03      8.59 o 
   2   1  10     6573.73     7560.48    321.91 o 
   3   1  10     3461.14     3855.40    103.24 o 
   4   1  10      714.07      764.36     11.45 o 
   5   1  10      436.84      397.28     10.64 o 
   6   1  10       79.95       79.07     11.63 o 
   7   1  10        7.77       14.31      7.84 o 
   8   1  10       11.00       46.94     15.78 o 
   9   1  10        1.11       25.01     11.41 o 
   0   2  10     2432.92     2461.45     48.36 o 
   1   2  10      825.67      835.82      8.02 o 
   2   2  10     4761.04     5083.68     36.91 o 
   3   2  10      673.53      724.94     23.26 o 
   4   2  10      171.10      198.22     15.81 o 
   5   2  10       56.43       62.61      6.75 o 
   6   2  10      791.39      741.68     37.60 o 
   7   2  10      113.48       89.31      8.54 o 
   8   2  10       49.83       45.90     10.20 o 
   9   2  10        8.00       38.61     17.89 o 
   0   3  10      825.54      836.80      7.55 o 
   1   3  10     1036.37     1192.34     16.98 o 
   2   3  10     1612.09     1772.05     24.93 o 
   3   3  10      194.31      217.01      9.84 o 
   4   3  10       14.89       12.49      3.84 o 
   5   3  10      397.18      374.73      9.99 o 
   6   3  10      111.02      114.90     15.33 o 
   7   3  10       18.11       29.03     10.40 o 
   8   3  10       34.86       61.31      9.98 o 
   9   3  10       10.17       34.24     19.41 o 
   0   4  10     1522.51     1767.68     17.94 o 
   1   4  10      805.78      857.80      7.80 o 
   2   4  10     3175.25     3341.42     40.24 o 
   3   4  10       79.73       79.86      8.23 o 
   4   4  10       58.47       63.89      5.23 o 
   5   4  10      336.78      369.85     14.30 o 
   6   4  10       73.97       82.02      6.74 o 
   7   4  10        9.91       13.86      9.34 o 
   8   4  10       46.56       55.07     11.67 o 
   9   4  10        3.67       40.88     17.03 o 
   0   5  10      421.59      486.96      7.09 o 
   1   5  10       44.93       70.69      3.87 o 
   2   5  10      414.51      413.62      8.93 o 
   3   5  10       10.41       16.58      4.64 o 
   4   5  10       61.47       72.25      5.16 o 
   5   5  10      284.31      268.71      9.39 o 
   6   5  10       52.31       82.57     15.32 o 
   7   5  10       38.97       45.47      7.91 o 
   8   5  10        3.86       31.94     16.70 o 
   0   6  10      498.52      525.55     11.49 o 
   1   6  10      314.98      343.50      9.78 o 
   2   6  10      274.29      279.40      7.67 o 
   3   6  10     1038.02     1035.94      7.45 o 
   4   6  10       36.89       39.61     10.30 o 
   5   6  10      168.51      186.51     28.82 o 
   6   6  10        0.47       30.22     11.25 o 
   7   6  10       65.50       66.69     12.73 o 
   8   6  10        8.19       32.22     15.05 o 
   0   7  10      110.12      164.43     39.22 o 
   1   7  10       47.21       46.79      7.76 o 
   2   7  10      113.76      110.38      7.66 o 
   3   7  10      446.99      481.20     12.13 o 
   4   7  10       59.84       63.57      9.09 o 
   5   7  10       35.23       33.94     10.67 o 
   6   7  10       72.29       59.94     12.97 o 
   7   7  10        4.23       54.66     26.14 o 
   8   7  10       30.51       30.67     11.05 o 
   0   8  10      259.84      272.46     13.08 o 
   1   8  10      107.94      113.30     11.67 o 
   2   8  10      597.25      556.09      7.78 o 
   3   8  10      111.77       97.64     11.16 o 
   4   8  10       83.95       85.39     10.29 o 
   5   8  10       47.65       41.68     14.76 o 
   6   8  10      134.73      133.39     12.01 o 
   7   8  10        8.67       38.03     16.51 o 
   0   9  10       48.51       58.63     13.77 o 
   1   9  10      209.70      180.26      9.45 o 
   2   9  10       23.74       30.20     10.67 o 
   3   9  10      178.81      157.59      9.26 o 
   4   9  10       17.06       35.15     12.24 o 
   5   9  10       32.39       81.30     17.26 o 
   6   9  10        3.09       39.67     20.55 o 
   1  10  10      128.96      114.89      7.59 o 
   2  10  10       52.66       44.64     10.98 o 
   3  10  10       37.58       53.32      8.34 o 
   4  10  10      105.49       93.72      9.17 o 
   5  10  10       16.36       30.34     14.21 o 
   6  10  10       18.74       46.75     15.84 o 
   0  11  10        1.13       14.28     11.40 o 
   1  11  10       21.89       30.16     19.97 o 
   2  11  10       21.91       30.67     10.08 o 
   3  11  10       32.42       29.35      9.17 o 
   4  11  10       51.12       72.46     13.81 o 
   5  11  10       26.16       38.23     19.39 o 
   0  12  10        3.58       31.03     30.50 o 
   1  12  10        8.32       15.21     17.02 o 
   2  12  10       17.44       56.25     19.81 o 
   3  12  10       19.84       38.55     12.95 o 
   1   0  11       72.27       82.50      1.58 o 
   2   0  11     6736.89     7234.66    214.04 o 
   3   0  11     3835.94     4317.18     29.22 o 
   4   0  11       50.86       67.68      6.22 o 
   5   0  11      128.18      105.80      6.72 o 
   6   0  11      151.21      161.02     16.64 o 
   7   0  11       33.48       58.83     11.04 o 
   8   0  11        0.06        1.58     19.81 o 
   9   0  11       25.88       60.73     15.66 o 
   0   1  11      124.83      119.81      3.96 o 
   1   1  11      630.25      595.52      9.53 o 
   2   1  11     2255.60     2463.78     53.09 o 
   3   1  11     1489.99     1666.73     82.81 o 
   4   1  11      747.36      786.76     36.74 o 
   5   1  11      600.25      670.53     17.17 o 
   6   1  11     1456.68     1312.49     26.53 o 
   7   1  11       14.47       18.85      6.51 o 
   8   1  11        6.59       18.22     26.14 o 
   9   1  11       22.42       43.60     11.55 o 
   0   2  11      670.45      760.82     19.85 o 
   1   2  11     1244.80     1381.39      8.26 o 
   2   2  11      359.33      364.83      5.00 o 
   3   2  11      484.60      478.44      7.86 o 
   4   2  11      153.45      156.62      6.09 o 
   5   2  11     1036.15     1037.87     21.85 o 
   6   2  11      500.97      489.77     11.03 o 
   7   2  11      310.60      303.72     15.33 o 
   8   2  11       25.93       64.97     14.19 o 
   9   2  11       59.72       47.91     11.98 o 
   0   3  11     2704.31     2751.91     15.36 o 
   1   3  11     1555.65     1623.52     19.42 o 
   2   3  11     1285.27     1409.42     27.59 o 
   3   3  11      452.68      486.83      5.42 o 
   4   3  11       30.26       35.63      7.09 o 
   5   3  11       76.89       67.30      6.40 o 
   6   3  11      537.95      552.69     17.97 o 
   7   3  11       80.24       94.76      8.01 o 
   8   3  11       94.80       86.52     14.72 o 
   9   3  11        4.30       24.56     30.90 o 
   0   4  11      713.19      785.32      9.92 o 
   1   4  11     1308.64     1282.92     19.28 o 
   2   4  11       95.92       84.33      6.98 o 
   3   4  11       21.10       39.34      7.78 o 
   4   4  11       82.68       71.42      5.34 o 
   5   4  11      284.21      287.60     16.70 o 
   6   4  11      299.03      296.78     14.99 o 
   7   4  11       15.15       10.30      7.79 o 
   8   4  11        4.62       14.34     10.23 o 
   0   5  11      352.12      329.06      6.34 o 
   1   5  11      169.28      159.08      6.13 o 
   2   5  11     1050.55     1024.52     15.02 o 
   3   5  11      783.74      757.64      8.07 o 
   4   5  11      124.44      160.51     20.28 o 
   5   5  11       39.53       51.60      9.92 o 
   6   5  11      352.70      354.53     11.60 o 
   7   5  11       41.26       42.75     11.77 o 
   8   5  11       18.07       26.99     13.72 o 
   0   6  11       59.21       47.20     12.68 o 
   1   6  11       93.98       85.85      5.43 o 
   2   6  11      483.70      516.57      7.93 o 
   3   6  11       28.17       30.91      6.18 o 
   4   6  11      127.40      124.31      9.72 o 
   5   6  11        9.43       11.09     11.88 o 
   6   6  11       12.59       37.60      9.94 o 
   7   6  11       11.88       25.84     15.03 o 
   8   6  11       18.84       38.03     16.64 o 
   0   7  11       83.13       84.03      8.76 o 
   1   7  11       15.20       42.58     19.37 o 
   2   7  11       57.36       44.64      5.68 o 
   3   7  11       19.92       36.97      7.22 o 
   4   7  11      366.93      363.86     10.14 o 
   5   7  11       27.74       29.29      7.58 o 
   6   7  11       59.07       36.23     14.87 o 
   7   7  11        7.46       34.48     14.16 o 
   0   8  11        1.04        7.92     15.84 o 
   1   8  11       52.80       65.18     10.18 o 
   2   8  11      100.41      125.76      7.13 o 
   3   8  11       85.36       78.16     11.28 o 
   4   8  11       86.88       77.47      9.75 o 
   5   8  11       84.29       96.12     11.89 o 
   6   8  11      145.76      130.86     19.71 o 
   7   8  11        1.83       38.19     10.95 o 
   0   9  11       90.76       95.50     14.44 o 
   1   9  11       29.55       42.50      6.21 o 
   2   9  11      235.09      221.16     10.29 o 
   3   9  11       31.87       36.48      7.75 o 
   4   9  11       31.23       47.65     12.97 o 
   5   9  11       59.94       56.75      8.83 o 
   6   9  11       10.99       31.28     15.40 o 
   0  10  11       11.87       32.57     14.21 o 
   1  10  11      110.64      114.90     13.50 o 
   2  10  11       75.05       78.80      8.78 o 
   3  10  11        4.03       10.15     15.40 o 
   4  10  11       18.48       42.10      8.25 o 
   5  10  11       15.03       47.45     14.02 o 
   0  11  11        0.86       19.81     20.60 o 
   1  11  11       42.45       35.47      8.93 o 
   2  11  11       32.18       66.10     13.25 o 
   3  11  11        4.03       38.48     16.52 o 
   4  11  11       22.13        9.55      8.10 o 
   0  12  11       42.10       53.08     21.39 o 
   1  12  11       36.16       98.98     11.19 o 
   2  12  11       48.34       48.51      9.25 o 
   3  12  11       56.13       38.03     12.51 o 
   0   0  12      590.05      685.88      4.76 o 
   1   0  12        9.34        3.76      1.50 o 
   2   0  12      407.58      389.51      7.14 o 
   3   0  12     1351.33     1470.90     44.52 o 
   4   0  12      878.34      861.97     22.17 o 
   5   0  12      194.60      220.64     16.25 o 
   6   0  12      216.62      202.05      8.50 o 
   7   0  12      417.86      397.28     19.82 o 
   8   0  12       23.00       62.59     18.22 o 
   9   0  12       19.15       58.63     17.43 o 
   0   1  12       70.17       59.46      2.77 o 
   1   1  12     1203.81     1314.91     55.73 o 
   2   1  12     4164.44     4690.64    149.40 o 
   3   1  12      320.32      313.98      9.38 o 
   4   1  12      498.29      498.71     15.57 o 
   5   1  12      231.99      249.48      6.30 o 
   6   1  12      119.40      111.64      9.58 o 
   7   1  12      130.20      147.80      9.61 o 
   8   1  12      143.68      124.15     17.77 o 
   9   1  12       22.43       35.88      8.46 o 
   0   2  12     1767.80     1749.39     33.46 o 
   1   2  12       79.44      100.89      6.33 o 
   2   2  12     1751.51     1935.21     31.87 o 
   3   2  12      667.93      716.52     21.30 o 
   4   2  12      422.57      390.94     12.70 o 
   5   2  12      944.92      932.02     28.30 o 
   6   2  12      150.24      156.57      7.77 o 
   7   2  12       26.87       25.69     15.45 o 
   8   2  12       54.43       68.95     12.52 o 
   9   2  12        4.91       33.27     14.26 o 
   0   3  12       98.51       79.75      6.34 o 
   1   3  12      227.93      232.65      8.12 o 
   2   3  12      530.10      589.26     11.34 o 
   3   3  12     1141.74     1204.20     16.17 o 
   4   3  12      274.18      322.05      4.12 o 
   5   3  12      607.11      604.31     13.85 o 
   6   3  12      118.89      128.20      7.69 o 
   7   3  12      207.38      176.86     13.88 o 
   8   3  12       10.37       52.74     19.81 o 
   9   3  12       37.37       36.48     15.16 o 
   0   4  12       24.80       14.02      2.98 o 
   1   4  12      429.79      489.22      8.47 o 
   2   4  12      173.01      191.97      5.72 o 
   3   4  12      152.58      148.33      5.25 o 
   4   4  12       29.72       30.33      6.63 o 
   5   4  12      296.46      293.67     11.44 o 
   6   4  12       16.02       18.49      9.15 o 
   7   4  12      181.03      157.86     10.64 o 
   8   4  12       32.88       43.89     10.60 o 
   0   5  12      566.17      480.95     19.83 o 
   1   5  12      120.56      103.10      4.47 o 
   2   5  12      102.85      108.88      4.62 o 
   3   5  12       31.95       42.50      7.92 o 
   4   5  12      191.31      219.04      9.61 o 
   5   5  12       14.46       17.55      6.42 o 
   6   5  12       10.17       20.06      9.52 o 
   7   5  12        1.92       37.16     11.72 o 
   8   5  12       47.54       44.96     15.72 o 
   0   6  12     1418.26     1420.72     40.53 o 
   1   6  12      621.12      630.98     13.76 o 
   2   6  12      357.64      384.95     11.81 o 
   3   6  12      542.20      491.35      7.82 o 
   4   6  12      838.77      759.85     12.29 o 
   5   6  12      117.43      118.85     10.28 o 
   6   6  12       71.29       81.19     13.95 o 
   7   6  12       43.87      115.32     26.54 o 
   8   6  12        8.39       61.74     14.40 o 
   0   7  12      584.69      649.49     15.86 o 
   1   7  12      227.69      208.92      7.44 o 
   2   7  12       29.41       40.86     10.47 o 
   3   7  12       89.95       76.72      7.74 o 
   4   7  12       55.25       69.90      8.70 o 
   5   7  12       44.39       59.52     10.42 o 
   6   7  12        1.60       15.23     11.25 o 
   0   8  12      211.20      193.74     22.59 o 
   1   8  12      265.81      259.29      6.77 o 
   2   8  12      751.87      735.36     13.28 o 
   3   8  12      801.59      768.75      7.56 o 
   4   8  12       37.42       48.13      8.63 o 
   5   8  12       87.87       75.93     11.89 o 
   6   8  12        9.12       30.10     26.14 o 
   7   8  12        7.21       14.26     11.88 o 
   0   9  12       36.09       50.90     23.77 o 
   1   9  12       18.13       28.80      9.77 o 
   2   9  12       57.66       76.71      8.33 o 
   3   9  12       62.03       52.28      9.48 o 
   4   9  12        6.61       25.35     21.39 o 
   5   9  12        5.14       32.16     10.28 o 
   6   9  12        4.86       27.30     10.12 o 
   0  10  12      501.68      476.37     13.48 o 
   1  10  12        0.72       18.43     14.66 o 
   2  10  12       23.62       40.75      7.99 o 
   3  10  12       25.95       46.86     11.97 o 
   4  10  12       19.67       33.93      8.36 o 
   5  10  12       19.41       42.98     12.06 o 
   0  11  12        7.37        6.34     19.01 o 
   1  11  12       11.03       18.61      8.55 o 
   2  11  12       31.46       34.25     10.05 o 
   3  11  12       69.01      100.28      8.92 o 
   4  11  12       38.10       55.52     11.60 o 
   0  12  12       33.26       63.04     20.60 o 
   1  12  12        0.60       26.64     12.42 o 
   2  12  12       45.56       76.17     11.34 o 
   3  12  12       13.11       22.97     18.22 o 
   1   0  13     1775.56     1879.01    119.88 o 
   2   0  13       10.64       10.04      3.17 o 
   3   0  13      513.72      589.70      7.19 o 
   4   0  13      275.17      279.30      5.60 o 
   5   0  13      448.96      439.68     18.50 o 
   6   0  13      326.69      322.28     15.22 o 
   7   0  13      125.24      130.40      7.71 o 
   8   0  13       20.91       44.91     10.30 o 
   9   0  13       13.39       47.63     11.05 o 
   0   1  13      404.04      370.07      3.57 o 
   1   1  13      214.13      208.83      4.38 o 
   2   1  13      473.68      456.67     11.11 o 
   3   1  13      214.33      180.30      8.47 o 
   4   1  13      228.10      274.85     18.82 o 
   5   1  13       60.16       56.81      4.78 o 
   6   1  13       36.37       42.59      5.60 o 
   7   1  13      205.68      163.91      8.90 o 
   8   1  13        6.49       25.75      9.72 o 
   9   1  13       30.36       42.63     10.61 o 
   0   2  13      449.81      407.82      5.16 o 
   1   2  13      659.96      684.29     14.12 o 
   2   2  13      141.45      131.33      3.95 o 
   3   2  13      723.57      796.96     17.18 o 
   4   2  13       24.76       24.43      6.33 o 
   5   2  13      819.34      769.18     31.24 o 
   6   2  13      373.02      363.76     14.56 o 
   7   2  13       54.81       58.66     11.44 o 
   8   2  13       16.36       26.55     18.62 o 
   9   2  13       26.37       61.13     12.11 o 
   0   3  13       60.80       70.12      5.94 o 
   1   3  13     2098.66     2109.18     20.24 o 
   2   3  13      653.84      643.40     23.21 o 
   3   3  13      189.77      183.93      5.85 o 
   4   3  13       29.59       32.54      5.16 o 
   5   3  13      310.40      308.32     14.19 o 
   6   3  13      290.44      246.85      9.08 o 
   7   3  13       56.09       61.08     12.65 o 
   8   3  13       79.00       68.76     11.54 o 
   0   4  13     1095.47     1125.80     33.37 o 
   1   4  13      111.91      104.88      6.75 o 
   2   4  13      717.87      628.85      6.83 o 
   3   4  13      437.85      398.74     12.67 o 
   4   4  13      166.17      149.96      4.59 o 
   5   4  13       19.22        8.19      7.39 o 
   6   4  13       19.59       12.29      7.01 o 
   7   4  13       44.73       53.79     17.39 o 
   8   4  13        9.16       22.17      9.55 o 
   0   5  13       84.47       98.06      6.68 o 
   1   5  13      354.33      335.35      9.49 o 
   2   5  13      131.55      161.53      4.46 o 
   3   5  13       40.61       36.54      3.80 o 
   4   5  13       84.40       75.85      8.10 o 
   5   5  13      224.46      233.97     25.17 o 
   6   5  13      243.79      218.83     12.58 o 
   7   5  13      180.66      171.11     13.84 o 
   8   5  13        2.01       43.73     19.77 o 
   0   6  13       12.72       13.27      7.13 o 
   1   6  13       31.97       26.92      6.01 o 
   2   6  13       80.77       84.46      5.55 o 
   3   6  13      504.52      430.40     13.62 o 
   4   6  13      201.78      181.70     11.21 o 
   5   6  13       83.31       84.68     10.21 o 
   6   6  13       49.88       47.80      6.24 o 
   7   6  13        8.81       23.17      8.99 o 
   8   6  13        2.35       17.43     20.60 o 
   0   7  13      597.44      534.71     10.09 o 
   1   7  13       23.83       38.05      6.83 o 
   2   7  13      172.06      153.46     11.70 o 
   3   7  13      925.94      857.16      8.52 o 
   4   7  13       37.95       35.66      9.09 o 
   5   7  13      130.18      122.51      9.04 o 
   6   7  13        3.77       21.96     20.86 o 
   7   7  13        2.69       34.86     22.18 o 
   0   8  13        2.20       24.56      9.51 o 
   1   8  13       80.68       68.15      7.78 o 
   2   8  13       40.84       61.01     13.05 o 
   3   8  13      119.71      104.19     10.75 o 
   4   8  13      113.06       98.68      7.67 o 
   5   8  13       30.96       38.28      8.37 o 
   6   8  13        1.08       20.18     15.84 o 
   7   8  13       31.14       94.13     24.96 o 
   0   9  13       43.61       37.42      9.67 o 
   1   9  13       73.76       67.87      9.70 o 
   2   9  13      164.86      147.55     12.86 o 
   3   9  13      153.78      156.34     10.09 o 
   4   9  13       13.36       29.01     13.68 o 
   5   9  13       67.37       87.12     13.52 o 
   6   9  13        1.16        3.17     19.81 o 
   0  10  13       26.20       17.43     11.88 o 
   1  10  13       68.60       61.20      7.03 o 
   2  10  13        6.58       46.74     19.81 o 
   3  10  13       38.80       46.92     11.88 o 
   4  10  13       42.79       58.86     14.06 o 
   5  10  13       53.67       45.73     12.99 o 
   0  11  13        8.57       20.60     15.05 o 
   1  11  13       43.31       65.76     11.02 o 
   2  11  13       42.90       44.52      9.91 o 
   3  11  13       48.08       55.47     12.38 o 
   4  11  13       50.59       59.86     11.83 o 
   0  12  13        4.01       30.10     14.21 o 
   1  12  13       48.97       80.85     15.30 o 
   2  12  13        0.49       25.57     12.09 o 
   0   0  14      141.62      150.58      2.38 o 
   1   0  14     1519.37     1457.73     13.53 o 
   2   0  14       75.42       71.43      3.11 o 
   3   0  14      523.43      660.33     34.51 o 
   4   0  14      473.46      410.15     63.05 o 
   5   0  14      626.61      650.65     56.71 o 
   6   0  14       53.72       50.62      9.85 o 
   8   0  14       23.30       22.18     13.47 o 
   9   0  14       65.20       70.99     14.95 o 
   0   1  14      154.18      139.57      3.17 o 
   1   1  14     1655.21     1793.13     34.85 o 
   2   1  14      410.18      457.71      7.33 o 
   3   1  14      109.12      125.51      3.66 o 
   4   1  14      364.48      326.77     34.10 o 
   5   1  14      229.69      252.05      6.64 o 
   6   1  14       33.08       34.16      7.70 o 
   7   1  14       71.36       76.02     14.75 o 
   8   1  14        2.39       10.57     13.08 o 
   9   1  14       13.39       52.04     18.80 o 
   0   2  14      111.97      105.48      4.75 o 
   1   2  14      797.99      940.27      9.22 o 
   2   2  14      700.08      771.72     26.00 o 
   3   2  14       33.52       27.05      5.15 o 
   4   2  14      181.75      195.85      7.01 o 
   5   2  14       75.18       63.23     10.75 o 
   6   2  14        5.50       42.70      8.69 o 
   7   2  14       99.46       96.55      7.34 o 
   8   2  14       18.15       27.14      9.86 o 
   0   3  14      379.13      433.69     21.81 o 
   1   3  14       31.56       30.02      2.97 o 
   2   3  14        6.16       10.30      4.25 o 
   3   3  14      339.76      331.68     13.73 o 
   4   3  14      216.47      201.37      6.65 o 
   5   3  14       21.12       16.46      6.44 o 
   6   3  14       29.18       41.76      5.53 o 
   7   3  14      186.69      148.96     12.18 o 
   8   3  14        8.73       24.18      8.49 o 
   0   4  14       99.25      111.97      3.46 o 
   1   4  14      134.57      125.46      4.50 o 
   2   4  14      110.30      102.09      3.85 o 
   3   4  14      166.87      167.81      3.92 o 
   4   4  14      695.22      731.57     12.94 o 
   5   4  14      184.09      163.29      9.05 o 
   6   4  14      105.24      106.99      7.66 o 
   7   4  14       43.87       35.38     10.76 o 
   8   4  14       14.24       46.52     11.13 o 
   0   5  14      281.64      305.03     28.54 o 
   1   5  14      176.27      174.48      4.17 o 
   2   5  14       97.37       87.67      6.34 o 
   3   5  14      247.15      226.65      6.97 o 
   4   5  14      580.84      512.29     14.42 o 
   5   5  14      141.36      128.08      7.92 o 
   6   5  14      237.03      217.41     12.01 o 
   7   5  14       13.95       29.74     11.66 o 
   8   5  14       29.22        8.71     28.52 o 
   0   6  14      160.82      191.02     26.15 o 
   1   6  14      366.16      381.61     16.10 o 
   2   6  14       36.55       23.72      6.63 o 
   3   6  14      450.67      434.12     11.10 o 
   4   6  14        1.45        3.96     11.09 o 
   5   6  14      108.21       98.16      9.66 o 
   6   6  14       73.71       66.48      8.35 o 
   7   6  14        8.58       36.19     11.28 o 
   0   7  14       89.55       91.27     10.70 o 
   1   7  14      332.15      337.78      8.75 o 
   2   7  14      128.18      125.69      9.00 o 
   3   7  14      195.21      191.17      9.72 o 
   4   7  14      217.55      186.88     16.28 o 
   5   7  14       15.37       26.12      8.54 o 
   6   7  14       16.73       50.25     14.08 o 
   7   7  14        0.85       27.62     15.85 o 
   0   8  14       65.91       64.71      9.51 o 
   1   8  14      298.44      284.58      9.15 o 
   2   8  14       49.46       34.08     10.65 o 
   3   8  14      187.44      163.06      8.63 o 
   4   8  14      123.59      134.81     10.49 o 
   5   8  14       14.34       20.73      8.13 o 
   6   8  14       15.81       44.54     15.17 o 
   0   9  14      118.24      124.79     13.07 o 
   1   9  14        5.39       39.35     10.41 o 
   2   9  14      250.45      231.91     10.89 o 
   3   9  14       69.14       83.20     10.72 o 
   4   9  14       48.99       44.68      6.22 o 
   5   9  14        3.28       26.55      9.38 o 
   6   9  14       39.89       24.22     19.01 o 
   0  10  14       20.61       31.90     13.47 o 
   1  10  14        4.80       18.64      8.36 o 
   2  10  14       43.51       70.15     14.19 o 
   3  10  14        6.89       33.64     28.92 o 
   4  10  14       93.69       98.26     12.01 o 
   5  10  14       24.69       79.22     26.94 o 
   0  11  14       22.63       22.18      9.67 o 
   1  11  14       15.49       49.50     10.33 o 
   2  11  14       23.78       35.25      8.43 o 
   3  11  14       23.70       35.62     13.64 o 
   4  11  14      169.13      175.82     19.44 o 
   1  12  14       20.36       19.62     10.81 o 
   2  12  14       39.75       50.68     16.58 o 
   1   0  15      550.99      565.70      3.97 o 
   2   0  15      999.50      934.68     16.28 o 
   3   0  15      758.63      762.47     49.60 o 
   4   0  15      519.76      528.27     10.31 o 
   5   0  15       52.20       54.48     11.09 o 
   6   0  15      685.74      599.85     48.78 o 
   7   0  15        3.11       13.26     15.05 o 
   8   0  15       31.48       44.37     19.81 o 
   0   1  15      645.75      682.73     13.89 o 
   1   1  15      558.34      579.63     46.48 o 
   2   1  15      356.44      390.54      5.88 o 
   3   1  15      334.72      355.16     10.52 o 
   4   1  15       68.44       69.62      6.86 o 
   5   1  15      473.12      516.05     14.08 o 
   6   1  15       81.46       66.55      4.81 o 
   7   1  15       16.38       19.41      8.74 o 
   8   1  15       16.24       61.00     26.14 o 
   0   2  15       64.38       57.38      2.26 o 
   1   2  15      109.11       98.43      3.59 o 
   2   2  15      129.20      117.55      3.93 o 
   3   2  15      652.12      649.27     18.44 o 
   4   2  15       35.14       40.56      6.31 o 
   5   2  15      533.98      534.59     12.13 o 
   6   2  15       24.25       35.92     10.63 o 
   7   2  15       15.61       50.81     10.91 o 
   8   2  15        7.48       36.08     33.27 o 
   0   3  15        7.59        7.13      2.83 o 
   1   3  15      181.92      187.32      3.25 o 
   2   3  15       66.10       76.49      3.43 o 
   3   3  15      147.08      137.83      6.50 o 
   4   3  15      409.30      370.17     24.15 o 
   5   3  15      193.28      167.60     10.98 o 
   6   3  15      596.45      565.36     10.87 o 
   7   3  15       28.23       73.04     17.90 o 
   8   3  15       13.63       47.92     15.84 o 
   0   4  15      253.85      218.28      6.28 o 
   1   4  15      446.34      487.99     10.65 o 
   2   4  15      539.13      547.69      8.94 o 
   3   4  15      456.67      446.69      7.55 o 
   4   4  15      108.02       97.51      5.56 o 
   5   4  15      443.65      396.29     17.28 o 
   6   4  15        1.24       32.60     14.28 o 
   7   4  15       40.54       39.02      9.16 o 
   8   4  15       32.62       18.22     14.36 o 
   0   5  15      214.88      213.41     10.30 o 
   1   5  15       48.98       68.82      9.35 o 
   2   5  15      237.90      216.05      6.64 o 
   3   5  15     1516.05     1582.70     36.93 o 
   4   5  15       65.96       67.23     14.30 o 
   5   5  15      206.32      225.78     20.22 o 
   6   5  15      171.70      170.49     30.65 o 
   7   5  15       12.62       52.90     11.73 o 
   8   5  15       51.83       52.34     19.10 o 
   0   6  15       22.40       23.12      6.83 o 
   1   6  15      132.75      120.44      4.22 o 
   2   6  15       36.19       31.83      5.91 o 
   3   6  15      202.31      189.13      7.67 o 
   4   6  15       28.01       24.23     12.28 o 
   5   6  15       79.76       88.49     12.24 o 
   6   6  15        9.08       24.84     13.20 o 
   7   6  15        8.02       62.94     19.01 o 
   0   7  15      648.47      592.45     13.09 o 
   1   7  15      340.63      325.99      6.98 o 
   2   7  15      419.84      438.57     12.36 o 
   3   7  15       33.62       38.31     16.31 o 
   4   7  15      355.53      314.72      8.05 o 
   5   7  15        7.73       27.37      9.72 o 
   6   7  15        1.55       16.78     16.52 o 
   7   7  15       12.81       29.57     18.62 o 
   0   8  15      258.18      232.88     12.35 o 
   1   8  15        8.13       15.72      7.50 o 
   2   8  15       39.38       43.35      9.76 o 
   3   8  15      397.23      362.06     16.13 o 
   4   8  15      258.85      223.88     13.16 o 
   5   8  15       47.39       54.60      7.89 o 
   6   8  15       27.05       44.10     12.50 o 
   0   9  15      416.97      359.10     17.83 o 
   1   9  15      108.63      113.01      9.35 o 
   2   9  15      250.04      235.56     13.09 o 
   3   9  15       24.43       43.94     10.47 o 
   4   9  15      145.76      151.36     13.73 o 
   5   9  15       10.30       28.52     15.05 o 
   6   9  15       10.62       23.55      8.20 o 
   0  10  15        2.72        5.55     23.77 o 
   1  10  15       33.05       31.03     11.24 o 
   2  10  15       30.90       28.64      8.66 o 
   3  10  15      126.19       88.17     13.33 o 
   4  10  15       23.56       12.68     11.34 o 
   5  10  15       27.64       36.81     11.67 o 
   1  11  15       42.27       50.25      8.81 o 
   2  11  15       10.36       39.94      8.42 o 
   3  11  15       22.96       45.11     19.81 o 
   0  12  15        5.75       15.04     14.65 o 
   1  12  15       12.06       35.85     11.32 o 
   0   0  16       14.40       13.47      3.96 o 
   1   0  16      230.78      218.78      5.55 o 
   2   0  16       56.17       58.59      1.56 o 
   3   0  16        4.68       18.24      5.55 o 
   4   0  16        8.51       10.54     11.88 o 
   5   0  16      248.85      243.31     23.78 o 
   6   0  16        0.16        3.96     19.01 o 
   7   0  16       60.56       47.58     11.72 o 
   8   0  16       15.62       41.99     25.35 o 
   0   1  16       43.74       31.67      1.90 o 
   1   1  16     1090.59     1078.61     25.70 o 
   2   1  16        6.82       31.75     22.58 o 
   3   1  16      955.08      943.19     20.30 o 
   4   1  16      129.18      125.75      6.55 o 
   5   1  16      773.04      736.68     30.46 o 
   6   1  16       27.54       45.47      6.77 o 
   7   1  16       69.40       58.74     12.69 o 
   8   1  16       15.97       44.94     11.45 o 
   0   2  16      559.00      594.81     15.07 o 
   1   2  16      497.39      487.83     14.20 o 
   2   2  16      258.00      276.13     18.75 o 
   3   2  16      261.65      277.92      8.92 o 
   4   2  16      175.63      185.24      4.93 o 
   5   2  16      612.29      590.12     65.25 o 
   6   2  16       88.59       81.53      8.10 o 
   7   2  16        7.44        2.38     11.09 o 
   8   2  16       25.83       58.25     25.35 o 
   0   3  16       40.06       39.61      2.34 o 
   1   3  16      437.32      407.65      6.07 o 
   2   3  16      219.14      225.30     10.79 o 
   3   3  16      159.45      149.53      4.19 o 
   4   3  16      288.91      296.46      7.78 o 
   5   3  16       23.93       22.68      4.94 o 
   6   3  16      115.83       87.74      8.29 o 
   7   3  16       87.74       91.04      8.82 o 
   8   3  16       12.05       24.28      8.35 o 
   0   4  16       60.53       64.24      5.15 o 
   1   4  16        9.15       14.77      4.98 o 
   2   4  16      340.48      325.84      6.98 o 
   3   4  16      159.41      160.56      8.69 o 
   4   4  16     1402.57     1384.08     42.99 o 
   5   4  16       51.73       58.17     12.56 o 
   6   4  16       12.16       35.65     22.18 o 
   7   4  16       56.92       34.71      8.28 o 
   8   4  16       14.41       25.25      8.07 o 
   0   5  16        1.23        9.51     10.30 o 
   1   5  16      145.77      131.07      9.01 o 
   2   5  16       76.02       75.39      7.81 o 
   3   5  16        6.06       13.37      5.06 o 
   4   5  16       72.36       76.53      8.69 o 
   5   5  16      136.38      131.37      9.95 o 
   6   5  16      188.32      217.68     14.18 o 
   7   5  16        6.27       76.05     26.14 o 
   0   6  16       69.61       64.25     13.47 o 
   1   6  16       30.68       32.46      7.43 o 
   2   6  16       72.62       76.04      4.58 o 
   3   6  16      513.78      485.55     15.60 o 
   4   6  16      696.04      686.37     53.78 o 
   5   6  16       37.12       62.23     16.25 o 
   6   6  16       37.70       27.30      8.26 o 
   7   6  16       14.07        6.66      8.49 o 
   0   7  16      502.56      524.97      7.16 o 
   1   7  16      120.30      128.16      5.83 o 
   2   7  16      117.81      121.45      7.11 o 
   3   7  16       74.26       66.57     13.15 o 
   4   7  16      182.17      136.44      7.96 o 
   5   7  16        5.36       41.72     25.75 o 
   6   7  16       61.57      105.13     14.75 o 
   7   7  16        8.79       19.79     12.33 o 
   0   8  16       23.32       14.46      7.92 o 
   1   8  16       89.71       94.85     12.81 o 
   2   8  16       52.17       48.81      7.41 o 
   3   8  16       29.90       36.75     10.75 o 
   4   8  16      286.09      249.62      9.08 o 
   5   8  16       25.88       33.22      7.95 o 
   6   8  16        1.55       20.41     22.58 o 
   0   9  16       31.40       57.04     15.05 o 
   1   9  16       32.72       20.88      6.41 o 
   2   9  16       27.56       28.64     10.90 o 
   3   9  16       10.63       37.21     13.47 o 
   4   9  16       94.54      118.51     20.03 o 
   5   9  16        5.66       28.26      8.29 o 
   0  10  16       24.85       25.35     16.64 o 
   1  10  16       16.78       25.60      8.90 o 
   2  10  16       10.22       33.27     16.64 o 
   3  10  16       57.07      102.84     19.51 o 
   4  10  16        8.51       19.21      9.48 o 
   1  11  16        5.24      114.08     20.60 o 
   2  11  16       14.62       22.11     11.18 o 
   3  11  16       31.34       19.45     12.92 o 
   1   0  17     1218.74     1214.88     30.99 o 
   2   0  17        0.84        6.34      3.96 o 
   3   0  17       54.60       67.45      2.77 o 
   4   0  17       61.57       79.29     10.30 o 
   5   0  17      137.63      137.96     17.04 o 
   6   0  17       22.83       19.01     11.88 o 
   7   0  17       75.14       54.88     22.58 o 
   0   1  17        0.86        0.79      2.38 o 
   1   1  17      542.87      542.36      4.44 o 
   2   1  17       32.33       31.00      4.25 o 
   3   1  17      217.87      203.92     11.44 o 
   4   1  17      199.21      195.03     13.50 o 
   5   1  17       78.13       75.19      5.86 o 
   6   1  17       23.42       33.80      7.69 o 
   7   1  17       13.70       28.14     11.72 o 
   8   1  17       12.19       41.20     13.47 o 
   0   2  17      209.40      206.58      6.34 o 
   1   2  17        0.97        2.38      4.75 o 
   2   2  17      773.49      828.97     59.03 o 
   3   2  17      253.50      221.57     15.23 o 
   4   2  17      284.33      261.49      5.72 o 
   5   2  17      126.60      121.58      6.39 o 
   6   2  17       57.39       40.48      9.52 o 
   7   2  17        7.73       34.75     11.42 o 
   8   2  17        4.60       12.68     12.68 o 
   0   3  17        6.81       10.12      4.36 o 
   1   3  17      349.06      333.88     13.99 o 
   2   3  17       25.02       28.33      4.35 o 
   3   3  17      799.23      859.44     15.83 o 
   4   3  17      598.90      586.56      6.93 o 
   5   3  17      457.94      409.58     21.31 o 
   6   3  17      132.61      135.33     13.38 o 
   7   3  17       63.70       68.69      6.05 o 
   8   3  17       17.58       13.37     10.99 o 
   0   4  17      508.42      580.61      8.97 o 
   1   4  17        8.33       13.35      3.71 o 
   2   4  17      337.60      331.23     13.89 o 
   3   4  17      224.41      198.89      5.46 o 
   4   4  17       83.47       60.41      5.35 o 
   5   4  17      362.00      341.29     17.96 o 
   6   4  17       12.85        8.33     13.51 o 
   7   4  17        3.88       19.01     23.77 o 
   8   4  17        3.68       22.41     11.01 o 
   0   5  17       43.80       44.50     12.28 o 
   1   5  17      398.23      421.89     14.53 o 
   2   5  17       91.48      104.33      6.06 o 
   3   5  17      380.95      395.63     13.51 o 
   4   5  17       13.66       18.89      9.54 o 
   5   5  17      174.54      172.64      6.22 o 
   6   5  17       80.57       58.28     12.00 o 
   7   5  17       22.09       43.65     10.06 o 
   0   6  17      440.66      383.78     12.33 o 
   1   6  17      154.09      145.22      7.43 o 
   2   6  17      418.50      420.54      6.93 o 
   3   6  17       61.69       55.88      8.46 o 
   4   6  17      194.92      180.78      6.16 o 
   5   6  17      135.32      121.95      8.58 o 
   6   6  17        2.26       32.52     10.90 o 
   7   6  17        2.98       26.53     16.75 o 
   0   7  17      210.48      186.72     18.23 o 
   1   7  17      283.63      239.42      8.44 o 
   2   7  17      306.49      271.95     16.72 o 
   3   7  17      767.15      708.27     20.40 o 
   4   7  17      249.70      278.61     29.98 o 
   5   7  17       17.07       23.77     16.64 o 
   6   7  17        1.84       28.20     17.43 o 
   0   8  17      290.97      306.34     10.55 o 
   1   8  17       88.80      109.14      5.78 o 
   2   8  17       14.96        7.02      6.73 o 
   3   8  17       84.62       87.00      6.22 o 
   4   8  17       10.42       36.89      8.56 o 
   5   8  17       24.95       35.77     13.66 o 
   6   8  17        1.85       30.43     11.09 o 
   0   9  17       14.84       26.00      9.13 o 
   1   9  17       82.41       84.26      6.32 o 
   2   9  17       45.51       39.42      8.00 o 
   3   9  17       17.32       20.83      8.18 o 
   4   9  17      119.70      118.01      9.50 o 
   5   9  17       12.97       28.72     16.67 o 
   0  10  17       80.68       97.10     36.45 o 
   1  10  17       15.29       28.69      8.69 o 
   2  10  17       22.92       53.44     15.60 o 
   3  10  17       14.20       15.98      6.78 o 
   4  10  17       94.91       84.91     12.92 o 
   0  11  17        2.02       35.65     13.47 o 
   1  11  17        4.12       26.72     11.50 o 
   2  11  17       19.30       34.53      9.15 o 
   3  11  17       32.28       45.50      8.48 o 
   0   0  18      292.70      283.02      8.72 o 
   1   0  18      875.57      950.20      5.56 o 
   2   0  18      316.86      304.42     12.68 o 
   3   0  18       13.01       11.28      2.32 o 
   4   0  18      433.07      441.79     28.54 o 
   5   0  18       77.14       54.12     13.87 o 
   6   0  18      115.34      148.92     22.22 o 
   8   0  18        0.41       31.69     26.94 o 
   0   1  18      341.99      317.14     13.08 o 
   1   1  18       77.65       84.93      6.57 o 
   2   1  18       57.81       57.19      2.29 o 
   3   1  18       96.78       92.86      8.92 o 
   4   1  18       90.55      100.13      6.98 o 
   5   1  18       66.72       72.04      8.01 o 
   6   1  18       79.81      106.93     11.81 o 
   7   1  18       58.14       64.69     12.46 o 
   8   1  18       20.69       51.88     13.19 o 
   0   2  18        1.51        1.90      4.75 o 
   1   2  18      539.13      565.03     19.89 o 
   2   2  18      406.93      381.95     17.43 o 
   3   2  18      205.48      177.97      6.29 o 
   4   2  18       64.67       67.04      5.43 o 
   5   2  18      146.58      158.07     20.02 o 
   6   2  18       28.89       17.57      6.40 o 
   7   2  18       26.84       35.50      7.39 o 
   8   2  18       16.46       23.03     11.16 o 
   0   3  18      117.25      121.10      6.74 o 
   1   3  18      426.37      423.64      6.96 o 
   2   3  18      275.93      288.07     10.35 o 
   3   3  18       43.72       47.20      3.77 o 
   4   3  18       14.60       16.13      4.12 o 
   5   3  18       46.15       48.58     10.18 o 
   6   3  18      171.16      176.34      9.83 o 
   7   3  18       36.34       35.86      8.27 o 
   8   3  18       86.45       82.40     10.35 o 
   0   4  18     1676.79     1715.93     25.44 o 
   1   4  18      105.04      102.54      2.40 o 
   2   4  18      352.88      367.11      7.44 o 
   3   4  18      227.75      221.48      5.17 o 
   4   4  18      178.92      161.65     13.84 o 
   5   4  18       14.50       27.87      6.71 o 
   6   4  18        4.09       37.75     14.69 o 
   7   4  18       42.38       55.34     10.18 o 
   0   5  18      131.95      151.97      5.96 o 
   1   5  18       31.91       28.90      4.77 o 
   2   5  18      116.19      104.54      5.13 o 
   3   5  18      128.81      133.66      5.00 o 
   4   5  18        3.53       12.15      7.09 o 
   5   5  18       83.69       67.15      7.54 o 
   6   5  18       12.22       54.66     22.18 o 
   7   5  18       51.57       42.63     11.85 o 
   0   6  18       73.78       53.69      6.28 o 
   1   6  18      269.56      243.26      8.14 o 
   2   6  18       95.64       93.98      4.03 o 
   3   6  18      232.04      247.39      6.52 o 
   4   6  18      227.02      202.43      9.04 o 
   5   6  18      109.84      110.35     19.39 o 
   6   6  18       33.03       44.66      7.98 o 
   7   6  18       13.00       33.96      9.55 o 
   0   7  18      145.42      142.06     28.53 o 
   1   7  18      244.19      222.50      8.49 o 
   2   7  18       22.45       28.90      5.15 o 
   3   7  18       33.62       20.26      5.28 o 
   4   7  18       53.74       44.22      9.21 o 
   5   7  18       83.33       89.04      7.62 o 
   6   7  18       56.94       67.38      8.42 o 
   0   8  18       59.17       65.97      9.11 o 
   1   8  18      459.21      411.68      8.93 o 
   2   8  18       96.31       84.98     11.44 o 
   3   8  18      383.47      357.11     23.23 o 
   4   8  18       98.10       95.86     14.98 o 
   5   8  18       17.52       38.58      8.23 o 
   6   8  18       24.42       32.88     10.58 o 
   0   9  18      166.59      146.45      8.44 o 
   1   9  18      114.09      101.51     10.55 o 
   2   9  18       51.50       63.86      6.27 o 
   3   9  18      101.26      100.97     10.98 o 
   4   9  18       67.89       72.28      9.47 o 
   5   9  18        9.68       29.31     15.84 o 
   0  10  18       36.20       52.58     20.60 o 
   1  10  18       38.64       34.10      7.57 o 
   2  10  18        1.67       26.07     11.80 o 
   3  10  18       67.13       83.23     11.72 o 
   4  10  18       25.27       51.50     11.04 o 
   0  11  18       25.87       52.01     17.12 o 
   1  11  18       17.93       24.04      7.69 o 
   2  11  18       13.62       14.48     11.40 o 
   1   0  19      101.21      106.97      7.13 o 
   2   0  19      325.27      363.08     10.31 o 
   3   0  19       29.09       18.95     14.26 o 
   4   0  19       55.18       56.78     15.05 o 
   5   0  19      306.93      265.33     17.04 o 
   6   0  19      130.27      107.69      9.23 o 
   7   0  19       78.31       86.20      7.77 o 
   8   0  19        1.24       29.31     17.43 o 
   0   1  19       32.26       24.56      4.75 o 
   1   1  19      535.63      529.21     12.01 o 
   2   1  19       13.20       20.56      3.26 o 
   3   1  19      136.52      133.39      4.98 o 
   4   1  19      296.44      297.98      5.39 o 
   5   1  19      220.40      207.17     13.40 o 
   6   1  19       18.10       23.46      7.13 o 
   7   1  19       67.19       82.36      7.89 o 
   8   1  19       11.81       38.64     12.76 o 
   0   2  19      694.54      737.87      9.52 o 
   1   2  19      757.68      813.01      9.43 o 
   2   2  19       80.80       60.52      4.78 o 
   3   2  19      240.95      214.06     12.72 o 
   4   2  19      116.31      117.57      5.93 o 
   5   2  19       28.64       26.80      5.49 o 
   6   2  19       54.52       56.77      5.55 o 
   7   2  19       36.15       44.55      8.96 o 
   8   2  19       80.42       76.99     11.66 o 
   0   3  19      454.82      468.27      5.61 o 
   1   3  19      336.73      380.95     15.60 o 
   2   3  19       41.56       37.79      6.67 o 
   3   3  19       74.24       86.59      4.85 o 
   4   3  19       42.65       34.87      7.09 o 
   5   3  19       54.17       57.33      9.03 o 
   6   3  19       42.55       38.14      5.33 o 
   7   3  19        8.12       18.89      9.15 o 
   0   4  19        6.79        4.56      4.38 o 
   1   4  19      343.37      345.01      4.81 o 
   2   4  19        2.89        6.34      2.09 o 
   3   4  19       41.49       39.39      3.89 o 
   4   4  19       34.53       31.01      6.00 o 
   5   4  19       23.53       28.87     16.70 o 
   6   4  19        9.80       21.46      8.10 o 
   7   4  19        3.87       57.04     19.01 o 
   0   5  19      412.43      410.29      7.14 o 
   1   5  19      480.08      440.98      9.92 o 
   2   5  19      259.00      250.54      5.65 o 
   3   5  19      161.44      139.93      7.78 o 
   4   5  19      197.58      157.67      9.72 o 
   5   5  19       42.40       51.80      7.43 o 
   6   5  19       20.14       27.45      8.93 o 
   7   5  19        7.11       14.89     10.60 o 
   0   6  19       44.83       43.96      6.72 o 
   1   6  19      378.28      359.18     11.10 o 
   2   6  19      427.29      411.92     11.90 o 
   3   6  19       26.93       15.48      7.57 o 
   4   6  19       41.90       34.24     10.52 o 
   5   6  19       91.06       96.64     29.84 o 
   6   6  19        1.05       13.47      9.12 o 
   7   6  19       22.86       22.87     10.09 o 
   0   7  19      184.86      193.67     32.49 o 
   1   7  19       14.20       18.22      4.93 o 
   2   7  19       61.95       59.95      4.61 o 
   3   7  19       40.16       48.81      8.34 o 
   4   7  19        1.15       16.16      8.57 o 
   5   7  19        2.43       11.85      8.76 o 
   0   8  19      235.22      222.65     10.83 o 
   1   8  19       37.19       61.73     12.67 o 
   2   8  19       30.11       44.49     12.28 o 
   3   8  19       26.40       26.54      8.40 o 
   4   8  19       39.91       41.82      9.79 o 
   5   8  19       74.44       64.24      6.96 o 
   0   9  19       48.86       62.38     10.99 o 
   1   9  19       12.02       13.29      6.59 o 
   2   9  19       66.94       68.24      6.67 o 
   3   9  19       22.67       32.58     18.88 o 
   4   9  19       71.53       81.54     16.01 o 
   0  10  19       67.94       47.70     11.94 o 
   1  10  19       63.03       72.80      7.78 o 
   2  10  19       83.66       88.98     16.70 o 
   3  10  19       34.66       51.57     10.85 o 
   0  11  19        0.52       14.26     19.01 o 
   1  11  19        9.03       25.13      6.86 o 
   0   0  20       21.58       22.98      3.96 o 
   1   0  20      732.46      752.97      9.52 o 
   2   0  20        2.59        4.75      5.55 o 
   3   0  20      140.67      137.13      3.17 o 
   4   0  20      164.57      140.97      7.92 o 
   5   0  20       74.94       41.20     15.85 o 
   6   0  20       15.55        5.63     10.25 o 
   7   0  20       18.39       21.30      7.39 o 
   8   0  20       10.45       44.36     11.88 o 
   0   1  20      674.03      690.21      9.52 o 
   1   1  20      296.98      273.72     11.15 o 
   2   1  20       60.40       52.11      5.83 o 
   3   1  20      253.83      260.39      8.88 o 
   4   1  20        1.64       13.84     10.30 o 
   5   1  20       76.73       79.54      7.78 o 
   6   1  20       66.88       64.02      9.83 o 
   7   1  20       10.66        8.53      8.02 o 
   8   1  20      106.92       59.70     13.41 o 
   0   2  20       23.79       29.31      5.55 o 
   1   2  20       85.01       80.38      4.76 o 
   2   2  20      453.43      480.47      8.16 o 
   3   2  20        9.29       20.60      6.34 o 
   4   2  20      194.34      213.74     12.58 o 
   5   2  20      126.39      121.36      6.86 o 
   6   2  20       60.01       83.18     13.82 o 
   7   2  20       47.18       47.79      9.08 o 
   0   3  20      684.93      697.44     26.18 o 
   1   3  20      434.51      460.40      8.85 o 
   2   3  20       16.21       23.05      5.43 o 
   3   3  20      135.84      138.96     10.34 o 
   4   3  20       46.49       38.40      4.69 o 
   5   3  20      251.02      207.82     10.07 o 
   6   3  20       29.90       62.13     15.39 o 
   7   3  20        9.18       67.53     26.94 o 
   0   4  20      628.05      618.45     15.86 o 
   1   4  20      592.49      620.86     22.71 o 
   2   4  20      107.63      119.29      6.87 o 
   3   4  20      604.68      626.87     40.17 o 
   4   4  20       69.11       65.77     11.95 o 
   5   4  20       74.06       74.64     10.52 o 
   6   4  20        9.60       16.90      8.64 o 
   7   4  20        7.35       32.33     13.48 o 
   0   5  20     1719.99     1629.47     21.46 o 
   1   5  20       85.98       93.25      4.76 o 
   2   5  20      126.34      125.50      5.26 o 
   3   5  20      194.68      176.89      6.57 o 
   4   5  20      261.48      271.59      7.71 o 
   5   5  20      141.71      125.28      9.06 o 
   6   5  20        2.42        2.70      9.82 o 
   7   5  20       20.67       26.00      9.41 o 
   0   6  20      438.34      448.17     13.08 o 
   1   6  20      181.15      165.07      5.72 o 
   2   6  20       86.38       70.64      8.07 o 
   3   6  20       16.88       20.00      6.58 o 
   4   6  20       64.23       65.35     12.81 o 
   5   6  20        2.82       15.37     15.40 o 
   6   6  20       15.44       19.19      8.18 o 
   0   7  20      111.58      121.93     21.00 o 
   1   7  20       91.50       93.45      8.01 o 
   2   7  20        0.94       18.28      6.92 o 
   3   7  20      119.30      101.95      7.90 o 
   4   7  20       82.11       77.87      7.41 o 
   5   7  20       14.71       13.66     11.10 o 
   6   7  20        5.37       38.82     25.35 o 
   0   8  20      219.69      207.02     12.95 o 
   1   8  20       37.61       39.37      5.45 o 
   2   8  20      129.07      142.04      7.78 o 
   3   8  20       84.44       66.45      6.75 o 
   4   8  20        9.58       72.14     42.78 o 
   5   8  20        1.98       26.76     11.62 o 
   0   9  20        9.13       17.43      7.92 o 
   1   9  20       16.90       17.19      8.00 o 
   2   9  20        3.16       41.99     19.81 o 
   3   9  20       72.21       69.79     10.03 o 
   4   9  20        8.54       35.99      9.42 o 
   0  10  20       28.41       64.89     31.29 o 
   2  10  20       38.73       34.56      9.58 o 
   3  10  20       43.55       46.01      9.86 o 
   1   0  21       27.39       22.18      5.55 o 
   2   0  21      348.42      363.08     10.31 o 
   3   0  21      119.67      123.61     13.47 o 
   4   0  21       24.67       32.60     17.43 o 
   5   0  21       71.44       55.35      7.53 o 
   6   0  21        1.79       10.89     13.47 o 
   7   0  21       11.60       35.26     15.45 o 
   0   1  21       36.26       35.65      5.55 o 
   1   1  21       31.52       33.02      2.46 o 
   2   1  21       51.75       43.20      6.63 o 
   3   1  21       29.33       42.78      5.97 o 
   4   1  21       45.25       60.67      9.03 o 
   5   1  21       37.45       28.52      3.56 o 
   6   1  21       71.23       73.31      8.68 o 
   7   1  21        6.95       41.28     19.41 o 
   0   2  21      335.86      332.95      6.34 o 
   1   2  21      352.63      342.85     10.19 o 
   2   2  21       64.17       58.51      3.98 o 
   3   2  21       79.37       65.06      6.18 o 
   4   2  21       10.20        5.93      2.77 o 
   5   2  21       44.87       37.98      5.32 o 
   6   2  21       35.74       41.38      8.45 o 
   7   2  21        9.70       54.54     30.03 o 
   0   3  21      184.82      205.26     12.68 o 
   1   3  21      354.97      347.07      6.32 o 
   2   3  21      250.98      277.65      6.41 o 
   3   3  21      267.45      278.93     13.28 o 
   4   3  21      348.91      334.94      8.57 o 
   5   3  21       12.03       22.19      7.09 o 
   6   3  21       54.78       47.36      8.69 o 
   7   3  21        5.64       33.09     11.26 o 
   0   4  21      370.30      386.87      6.77 o 
   1   4  21      364.72      356.21      9.65 o 
   2   4  21       32.33       36.98      5.64 o 
   3   4  21       47.37       41.58      6.39 o 
   4   4  21      136.38      131.29      4.65 o 
   5   4  21       56.09       48.80      5.36 o 
   6   4  21       13.96       11.73      8.32 o 
   7   4  21       23.02       31.78     13.07 o 
   0   5  21      185.43      171.84      5.94 o 
   1   5  21      339.07      352.57      7.78 o 
   2   5  21       42.09       39.02      8.58 o 
   3   5  21      173.06      165.08      8.24 o 
   4   5  21        9.43        9.86      4.57 o 
   5   5  21       17.31       23.64      9.34 o 
   6   5  21       84.32       62.79      8.89 o 
   0   6  21      269.01      246.74      7.13 o 
   1   6  21       63.21       66.21      4.69 o 
   2   6  21        0.30        8.56      9.90 o 
   3   6  21        4.59       22.22      8.60 o 
   4   6  21       52.01       42.42      9.80 o 
   5   6  21        6.97       15.61      8.55 o 
   6   6  21       21.99       24.66      6.57 o 
   0   7  21      104.53      112.14     13.47 o 
   1   7  21       20.30       32.31      5.76 o 
   2   7  21       67.48       90.58      8.50 o 
   3   7  21       48.04       54.83      6.65 o 
   4   7  21       18.96       40.16     11.14 o 
   5   7  21       15.89       23.30      8.33 o 
   0   8  21       33.04       44.32      7.92 o 
   1   8  21        6.18       18.93      9.54 o 
   2   8  21       62.57       55.84      6.07 o 
   3   8  21        6.09       12.17      5.11 o 
   4   8  21       22.62       16.86      8.77 o 
   5   8  21       26.60       61.84     13.16 o 
   0   9  21       73.18       75.19      8.35 o 
   1   9  21       23.03       33.12      6.63 o 
   2   9  21       76.00       69.64      8.83 o 
   3   9  21       53.75       65.42      6.53 o 
   4   9  21       30.28       70.62      9.23 o 
   0  10  21        0.00       29.13     28.12 o 
   1  10  21        0.85       15.70      9.22 o 
   2  10  21        3.71       23.77     19.01 o 
   0   0  22      531.83      552.75     12.69 o 
   1   0  22      283.01      307.55     19.02 o 
   2   0  22        5.86       21.39     11.09 o 
   3   0  22      163.25      160.07     11.09 o 
   4   0  22       59.31       46.55      9.90 o 
   5   0  22       62.01       61.44     17.83 o 
   6   0  22        0.25        0.79     20.60 o 
   7   0  22        0.10       29.31     26.14 o 
   0   1  22      377.35      380.54     10.31 o 
   1   1  22       18.99       15.70      4.36 o 
   2   1  22       55.41       67.10      4.96 o 
   3   1  22      103.21      113.50     10.04 o 
   4   1  22       57.26       52.86      6.48 o 
   5   1  22       46.92       45.81      8.23 o 
   6   1  22      102.16       74.99      9.49 o 
   7   1  22       13.38       34.85     11.56 o 
   0   2  22      785.14      777.53     10.31 o 
   1   2  22      333.02      323.69     11.34 o 
   2   2  22      187.06      190.59      5.26 o 
   3   2  22      200.98      182.50      6.95 o 
   4   2  22      202.27      174.70      7.71 o 
   5   2  22       13.62       21.69      6.84 o 
   6   2  22       12.28       16.30      7.30 o 
   7   2  22       20.84       12.60     18.46 o 
   0   3  22      253.96      248.08      8.72 o 
   1   3  22      124.79      120.23      8.17 o 
   2   3  22      459.74      464.82      8.92 o 
   3   3  22       55.93       55.04     12.68 o 
   4   3  22      103.50       72.60      8.06 o 
   5   3  22       38.30       40.22      7.78 o 
   6   3  22        7.34       11.25      5.17 o 
   7   3  22       25.62       46.28     19.87 o 
   0   4  22      337.88      379.99      6.95 o 
   1   4  22      274.28      289.83     12.83 o 
   2   4  22      197.39      201.55      6.87 o 
   3   4  22       50.37       59.58      9.56 o 
   4   4  22      111.81      102.94      3.76 o 
   5   4  22      178.23      156.16      9.05 o 
   6   4  22       16.98       23.00      5.23 o 
   7   4  22        6.30       24.56     27.73 o 
   0   5  22       28.25       36.66      7.53 o 
   1   5  22      116.66      115.00     11.41 o 
   2   5  22      261.44      267.22      9.68 o 
   3   5  22      147.94      144.75     13.08 o 
   4   5  22       34.52       30.40      9.45 o 
   5   5  22       85.62      100.97     11.76 o 
   6   5  22       25.65       31.68      9.15 o 
   0   6  22       59.11       62.08     10.26 o 
   1   6  22      220.54      214.92      6.40 o 
   2   6  22       50.72       52.97      5.98 o 
   3   6  22        6.52       23.44      5.90 o 
   4   6  22       56.75       63.41     13.07 o 
   5   6  22       34.55       52.15     14.02 o 
   6   6  22       44.81       38.32     12.17 o 
   0   7  22      150.64      152.01     17.83 o 
   1   7  22      451.59      451.48     12.13 o 
   2   7  22       56.94       55.73      6.11 o 
   3   7  22       89.56       75.73      8.01 o 
   4   7  22        1.72       29.04      9.79 o 
   5   7  22       55.09       32.59      8.82 o 
   0   8  22       26.39       30.11      5.32 o 
   1   8  22        1.79       11.88      9.51 o 
   2   8  22       19.37       20.92      4.90 o 
   3   8  22       47.15       77.13     14.13 o 
   4   8  22       31.28       30.41      8.55 o 
   1   9  22       35.06       48.68     10.62 o 
   2   9  22       88.19       90.87      9.95 o 
   3   9  22        3.19       32.34     14.28 o 
   0  10  22        0.48        9.59      8.18 o 
   1  10  22        9.31       37.31      8.96 o 
   2  10  22       36.17       39.05      9.26 o 
   1   0  23      474.71      456.72      3.96 o 
   2   0  23       41.45       49.12      4.75 o 
   4   0  23       60.07       39.78      4.53 o 
   5   0  23       28.51       31.98     11.88 o 
   6   0  23      148.44      114.56     15.85 o 
   7   0  23       10.95        5.55     26.14 o 
   0   1  23      502.54      536.04      3.96 o 
   1   1  23      737.61      738.45     14.68 o 
   2   1  23       41.66       50.06      6.85 o 
   3   1  23      344.12      313.17      9.53 o 
   4   1  23       28.40       23.36      6.26 o 
   5   1  23      125.23      122.06      9.72 o 
   6   1  23      127.61      118.52     15.46 o 
   7   1  23        9.54       14.36      6.71 o 
   0   2  23       68.47       82.40      4.75 o 
   1   2  23      503.81      489.82     15.65 o 
   2   2  23      143.30      142.66      5.31 o 
   3   2  23       66.48       61.91      6.37 o 
   4   2  23       66.47       57.06      3.54 o 
   5   2  23        5.92        6.93      6.02 o 
   6   2  23        8.23       14.84      5.61 o 
   7   2  23        5.20       19.86     21.79 o 
   0   3  23      113.31      114.10      5.55 o 
   1   3  23       10.20       14.26      3.96 o 
   2   3  23      180.64      172.65      5.82 o 
   3   3  23      104.34       96.30      7.69 o 
   4   3  23       50.00       53.03      8.39 o 
   5   3  23        8.90        7.50      5.55 o 
   6   3  23        1.62       11.88      7.13 o 
   7   3  23        2.41       17.97      8.93 o 
   0   4  23       34.90       38.98      3.09 o 
   1   4  23       57.05       51.19      5.49 o 
   2   4  23      260.82      297.51      8.29 o 
   3   4  23       46.76       40.75      4.73 o 
   4   4  23        9.54       39.62     10.83 o 
   5   4  23       12.82       18.40      6.73 o 
   6   4  23       13.02       21.65      7.55 o 
   0   5  23        1.14        1.58      4.75 o 
   1   5  23       99.29       82.14     12.08 o 
   2   5  23      152.55      154.05      6.64 o 
   3   5  23       17.07       17.26      7.44 o 
   4   5  23       39.93       29.22      9.61 o 
   5   5  23       15.26       13.94      4.75 o 
   6   5  23       24.17       27.40      7.15 o 
   0   6  23      160.80      136.74      8.03 o 
   1   6  23      223.18      219.52      5.89 o 
   2   6  23      167.54      159.27      7.61 o 
   3   6  23       83.28       75.14     10.64 o 
   4   6  23       11.89       20.80      7.13 o 
   5   6  23       67.79       56.62      3.57 o 
   0   7  23       33.46       39.89      6.38 o 
   1   7  23       42.25       44.24      9.07 o 
   2   7  23       52.28       55.59      6.18 o 
   3   7  23       43.38       42.76      6.98 o 
   4   7  23       68.74       58.88      9.83 o 
   5   7  23       51.09       61.00     11.09 o 
   0   8  23       59.08       59.81      9.51 o 
   1   8  23       54.72       50.52      6.14 o 
   2   8  23        2.88        9.51      9.51 o 
   3   8  23       29.99       41.81     11.09 o 
   4   8  23        9.33       33.27      4.75 o 
   0   9  23        8.83       31.71      7.98 o 
   1   9  23       24.92       39.78      8.64 o 
   3   9  23       52.24       61.86     11.44 o 
   0  10  23       12.73       15.05     15.84 o 
   1   0  24      133.46      137.88      6.34 o 
   2   0  24        7.11       17.43      7.92 o 
   3   0  24      254.99      221.12     15.85 o 
   4   0  24      588.58      616.92     17.45 o 
   5   0  24       49.17       69.67     14.26 o 
   6   0  24       20.57       13.47      6.34 o 
   7   0  24       31.22       22.98     20.60 o 
   0   1  24      284.38      294.85      9.51 o 
   1   1  24      538.60      554.69     12.69 o 
   3   1  24      197.49      208.59     12.59 o 
   4   1  24        1.25       15.20     10.35 o 
   5   1  24        5.72        3.17      6.34 o 
   6   1  24        7.07       20.17     17.82 o 
   7   1  24       19.31       27.94     12.52 o 
   0   2  24        7.80       16.64      4.75 o 
   1   2  24      229.65      242.93      3.82 o 
   2   2  24      222.02      217.06      7.08 o 
   3   2  24      109.07       89.17      6.45 o 
   4   2  24       46.39       41.35      7.32 o 
   5   2  24      106.03       84.46     15.80 o 
   6   2  24        3.89       12.92      6.17 o 
   0   3  24       74.94       69.72      6.34 o 
   1   3  24      498.85      503.34      5.77 o 
   2   3  24      500.07      474.80     12.49 o 
   3   3  24        7.94       14.08      7.22 o 
   4   3  24       16.48       39.37      6.47 o 
   5   3  24       69.98       75.24      8.11 o 
   6   3  24       22.56       36.79      5.36 o 
   0   4  24       84.57       85.57      7.92 o 
   1   4  24       13.51       16.11      2.83 o 
   2   4  24       35.18       38.48      4.75 o 
   3   4  24       95.25      100.08      4.74 o 
   4   4  24       34.37       36.72      8.71 o 
   5   4  24       26.68       16.81      6.76 o 
   6   4  24        0.59       20.13      6.61 o 
   0   5  24      328.14      352.72      5.74 o 
   1   5  24      138.68      130.50      6.99 o 
   2   5  24       12.19       15.22      7.14 o 
   3   5  24       34.56       51.75     10.33 o 
   4   5  24        6.40       21.37      9.23 o 
   5   5  24        7.10       27.12      4.80 o 
   6   5  24       20.33       33.10     17.83 o 
   0   6  24      216.25      190.06      9.91 o 
   1   6  24        2.55        5.02      3.11 o 
   2   6  24      117.86      118.74      7.74 o 
   3   6  24       27.20       35.52      9.24 o 
   4   6  24       32.17       33.23      7.29 o 
   5   6  24        1.96       15.39      9.37 o 
   0   7  24       94.00       80.70     11.73 o 
   1   7  24       26.11       19.01      4.96 o 
   2   7  24      104.45      104.23      9.82 o 
   3   7  24       39.71       37.62      9.26 o 
   4   7  24       25.16       23.35      9.83 o 
   0   8  24        4.76       27.78     15.05 o 
   1   8  24       50.44       61.19      7.14 o 
   2   8  24       30.74       42.62      6.66 o 
   3   8  24       24.11       39.04      9.36 o 
   0   9  24        1.29        9.51      8.71 o 
   1   9  24      108.97      105.70      8.56 o 
   2   9  24       99.72       91.56      8.44 o 
   1   0  25        0.37        0.00      3.17 o 
   2   0  25       30.14       41.99      7.13 o 
   3   0  25      356.02      383.65     24.57 o 
   4   0  25        3.86       20.60     11.09 o 
   5   0  25      104.97       90.80     28.92 o 
   6   0  25       22.36       34.31      7.03 o 
   0   1  25      755.16      812.29     10.31 o 
   1   1  25      692.00      697.86     11.42 o 
   2   1  25      569.02      506.09     36.87 o 
   3   1  25      146.00      149.75     18.62 o 
   4   1  25       14.85       29.39      6.33 o 
   5   1  25       70.43       62.98      7.57 o 
   6   1  25      111.04      121.93      4.36 o 
   0   2  25       10.65       15.05      6.34 o 
   1   2  25       56.40       57.55      6.42 o 
   2   2  25       93.02       82.54      6.94 o 
   3   2  25       75.76       78.76     14.08 o 
   4   2  25        8.20       16.86      6.93 o 
   5   2  25       20.20       31.25      7.95 o 
   6   2  25       10.41       17.43     10.27 o 
   0   3  25      201.02      200.50     10.30 o 
   1   3  25      114.50      104.08      4.79 o 
   2   3  25       72.49       64.72      6.22 o 
   3   3  25      147.39      119.80     13.04 o 
   4   3  25        9.76       33.14     13.07 o 
   5   3  25       36.55       51.24     12.82 o 
   6   3  25       17.38       16.13      6.68 o 
   0   4  25      142.35      150.56     11.09 o 
   1   4  25        9.98        9.95      5.94 o 
   2   4  25      283.55      246.70      8.86 o 
   3   4  25       43.41       42.98      7.24 o 
   4   4  25       44.66       40.40     11.95 o 
   5   4  25       27.70       24.44      9.55 o 
   6   4  25        6.34        4.16      4.51 o 
   0   5  25       23.80       18.90      7.13 o 
   1   5  25       12.32       31.72      5.06 o 
   2   5  25       30.77       42.33      6.56 o 
   3   5  25       78.05       86.84     21.22 o 
   4   5  25        6.89       67.34     20.60 o 
   5   5  25       32.19       43.83      6.35 o 
   0   6  25       36.32       40.97      9.11 o 
   1   6  25       12.93       22.97      8.71 o 
   2   6  25       31.27       41.67      5.29 o 
   3   6  25       12.31       33.31      6.36 o 
   4   6  25       41.64       39.73      8.93 o 
   5   6  25        2.38       10.19      5.94 o 
   1   7  25       56.15       56.55      6.55 o 
   2   7  25        3.15       11.17      8.54 o 
   3   7  25       12.33       17.53      6.86 o 
   4   7  25       15.80       13.35      8.23 o 
   0   8  25       15.50       16.49      8.25 o 
   1   8  25       31.80       52.24      7.08 o 
   2   8  25        7.10       14.93      4.92 o 
   3   8  25        8.52       41.20     19.01 o 
   1   9  25       33.89       43.98     10.98 o 
   1   0  26      142.97      119.65     11.89 o 
   2   0  26       55.91       60.21      9.51 o 
   3   0  26       15.80        4.75      7.13 o 
   4   0  26      169.07      155.31     33.28 o 
   5   0  26        0.00       12.68     11.09 o 
   6   0  26        6.11       14.26      6.81 o 
   0   1  26      102.52       99.04      3.17 o 
   1   1  26      256.08      256.75     15.45 o 
   2   1  26      260.41      258.76      6.86 o 
   3   1  26      357.28      404.00     15.24 o 
   4   1  26       33.99       39.44     11.41 o 
   5   1  26       42.85       47.43      8.61 o 
   6   1  26        8.97       15.32      4.12 o 
   0   2  26      199.18      192.57      4.75 o 
   1   2  26       23.29       24.92      2.14 o 
   2   2  26      119.93      110.94      9.15 o 
   3   2  26      110.56      106.78      7.05 o 
   4   2  26      113.29      106.67      5.67 o 
   5   2  26        5.06       10.14      6.59 o 
   6   2  26        6.70       46.44     16.22 o 
   0   3  26       46.42       25.35      4.75 o 
   1   3  26      255.42      231.96     12.64 o 
   2   3  26       90.90       91.79      4.59 o 
   3   3  26      150.29      130.47      8.53 o 
   4   3  26       25.02       30.70      4.53 o 
   5   3  26        9.40       21.96     16.19 o 
   6   3  26      103.57       93.69     14.15 o 
   0   4  26       15.06        8.71      7.13 o 
   1   4  26       63.14       86.19      7.80 o 
   2   4  26       91.40       88.62      5.42 o 
   3   4  26        6.79       17.81      6.01 o 
   4   4  26       14.79       26.54     17.43 o 
   5   4  26       56.82       57.59      7.03 o 
   1   5  26      152.66      159.36      6.04 o 
   2   5  26       46.20       53.60      6.06 o 
   3   5  26        7.45       17.27      8.35 o 
   4   5  26       26.65       22.55      8.69 o 
   5   5  26       10.66       15.84     11.09 o 
   0   6  26        9.03        5.44      6.73 o 
   1   6  26       25.15       26.63      8.44 o 
   2   6  26      113.74       88.58     10.42 o 
   3   6  26        0.01        5.43     11.41 o 
   4   6  26       43.64       53.40      9.82 o 
   0   7  26       36.84       29.79      5.52 o 
   1   7  26       54.36       59.03      6.18 o 
   2   7  26       10.87       31.22     12.96 o 
   3   7  26        6.60       14.94      7.82 o 
   0   8  26        9.28        8.14     10.30 o 
   1   8  26       28.95       27.73      3.64 o 
   2   8  26       43.26       46.26     14.78 o 
   1   0  27       30.48       41.20     10.30 o 
   2   0  27       90.24       80.82     12.68 o 
   4   0  27        1.99        5.55     15.05 o 
   6   0  27        4.52       39.61     19.01 o 
   0   1  27       12.55       11.09      1.58 o 
   1   1  27      364.01      339.97     20.21 o 
   2   1  27      309.72      338.85     11.49 o 
   3   1  27       16.11       13.47      6.45 o 
   4   1  27        9.34       19.31      9.70 o 
   5   1  27       47.02       25.72      8.32 o 
   6   1  27       25.95       30.11     10.70 o 
   0   2  27      353.96      343.22      6.34 o 
   1   2  27       13.18       15.00      1.67 o 
   2   2  27      124.99      119.36      7.01 o 
   3   2  27       35.68       50.49     20.20 o 
   4   2  27        8.08       15.84      3.17 o 
   5   2  27        4.89       11.88     19.01 o 
   0   3  27       90.40       83.99     11.09 o 
   1   3  27      181.20      164.68      6.39 o 
   2   3  27      247.56      231.40      5.14 o 
   3   3  27       59.25       54.52      4.28 o 
   4   3  27       46.64       31.72      8.22 o 
   5   3  27       19.03       44.80     32.88 o 
   0   4  27        0.09        4.75      9.51 o 
   1   4  27      219.25      230.44      6.02 o 
   2   4  27       15.04       13.52      3.63 o 
   3   4  27       20.09       24.75      7.33 o 
   4   4  27       33.65       58.89      7.90 o 
   5   4  27        6.12       25.43     18.22 o 
   0   5  27        0.18        0.79     11.88 o 
   1   5  27       44.53       41.78     10.32 o 
   2   5  27       10.21       31.04      6.20 o 
   3   5  27       27.01       27.46      6.83 o 
   4   5  27       26.52       43.86      7.04 o 
   0   6  27        4.86        4.75      3.17 o 
   1   6  27       74.38       68.44      7.54 o 
   2   6  27       47.64       61.98      7.95 o 
   3   6  27       25.89       32.75      7.19 o 
   4   6  27       14.36       49.70     19.00 o 
   0   7  27       10.44       16.64      9.51 o 
   1   7  27       41.33       52.61      9.08 o 
   2   7  27       96.27      103.85      8.81 o 
   3   7  27        5.49       22.14     10.70 o 
   0   8  27      103.24      126.96     19.02 o 
   1   8  27       10.54       22.36      8.55 o 
   1   0  28       69.32       64.18      3.96 o 
   2   0  28       39.37       43.57      7.13 o 
   3   0  28      369.81      307.55     15.85 o 
   4   0  28       25.94       31.69      7.92 o 
   5   0  28       16.37       38.82     22.97 o 
   1   1  28      177.79      151.16     38.43 o 
   2   1  28       68.08       84.10      5.50 o 
   3   1  28       55.10       62.99     13.04 o 
   5   1  28       36.98       53.50      8.40 o 
   0   2  28      175.41      175.92      4.75 o 
   1   2  28       59.52       54.79      2.77 o 
   2   2  28       96.49      111.35     13.47 o 
   3   2  28       98.83       99.30     13.47 o 
   4   2  28       31.75       23.77      8.25 o 
   5   2  28        7.01       15.16     11.09 o 
   0   3  28        6.72       25.35      7.92 o 
   1   3  28        7.72       23.48     11.49 o 
   2   3  28        6.93       36.27     23.30 o 
   3   3  28       53.31       63.55      5.91 o 
   4   3  28       51.62       31.86      9.94 o 
   5   3  28       30.28       37.44      5.04 o 
   0   4  28        0.03        7.92      8.71 o 
   1   4  28        6.95       15.05      8.71 o 
   2   4  28        1.90        5.02      5.86 o 
   3   4  28       51.76       37.26      5.72 o 
   4   4  28       43.50       50.77     17.01 o 
   0   5  28        2.94       27.73     14.26 o 
   1   5  28       26.55       22.34      5.19 o 
   2   5  28       70.28       57.46      9.21 o 
   3   5  28       47.85       44.55      6.31 o 
   4   5  28        6.58       27.40      7.56 o 
   1   6  28       31.92       32.90      4.36 o 
   2   6  28       22.59       40.69      6.51 o 
   3   6  28       16.34       15.20     10.35 o 
   0   7  28       33.94       54.20      6.34 o 
   1   7  28       85.39       62.44     15.47 o 
   2   7  28       16.19       14.66     13.44 o 
   1   0  29       31.47       28.52      3.96 o 
   3   0  29       23.29       22.98      7.92 o 
   4   0  29        7.34       15.05      9.51 o 
   5   0  29       48.78       52.29     15.05 o 
   1   1  29      387.75      412.19      7.13 o 
   2   1  29       15.83       29.31      7.13 o 
   3   1  29        5.81       11.31      5.50 o 
   4   1  29       11.57       24.93      8.18 o 
   5   1  29       24.03       39.01     13.72 o 
   0   2  29       52.15       46.74      6.34 o 
   1   2  29       37.01       38.03     14.26 o 
   2   2  29        2.61       21.28      5.30 o 
   3   2  29        8.06        3.96     11.09 o 
   4   2  29       23.00       27.62     11.14 o 
   5   2  29       17.23        5.41      3.02 o 
   0   3  29        2.76       21.39      7.92 o 
   1   3  29       43.23       35.37      4.36 o 
   2   3  29       34.83       29.25      3.23 o 
   3   3  29       33.91       27.67      5.51 o 
   4   3  29        5.92        3.17      7.13 o 
   0   4  29       37.27       58.63     19.01 o 
   1   4  29       30.08       30.44      7.13 o 
   2   4  29       70.53       71.02     12.45 o 
   0   5  29       67.05       74.48      7.92 o 
   2   5  29       88.69       99.99      4.79 o 
   3   5  29       43.17       34.84      7.74 o 
   0   6  29       10.19       14.26     15.05 o 
   1   6  29        0.20        5.64      4.69 o 
   2   6  29       20.29       13.25      5.73 o 
   0   7  29        2.00       20.60     15.84 o 
   1   7  29        5.24       12.26      3.78 o 
   1   0  30        7.17        4.75      1.58 o 
   2   0  30       68.29       88.74      8.72 o 
   3   0  30       67.84       72.89     18.22 o 
   4   0  30       24.39       33.27      9.51 o 
   1   1  30       43.23       67.34     10.30 o 
   2   1  30       89.44       98.29     19.41 o 
   3   1  30       46.75       58.97      8.56 o 
   4   1  30        2.90       18.22      9.51 o 
   0   2  30       88.03       82.40      7.92 o 
   1   2  30        7.87       17.43      7.13 o 
   2   2  30       40.40       31.23      7.13 o 
   3   2  30       40.65       55.34     31.29 o 
   4   2  30       11.33       24.56     14.26 o 
   1   3  30       28.98       32.48      6.34 o 
   2   3  30       50.85       45.26      3.90 o 
   3   3  30        5.49       31.69      7.92 o 
   4   3  30        7.67        3.66      3.83 o 
   0   4  30        4.83       29.31      9.51 o 
   2   4  30       46.52       46.74      4.86 o 
   3   4  30       17.22       13.00      9.90 o 
   0   5  30        0.16        2.38     13.47 o 
   1   5  30        2.45       29.05     17.43 o 
   2   5  30       18.66       46.83     28.96 o 
   3   5  30       92.00      101.02      7.19 o 
   0   6  30       33.59       50.70     30.11 o 
   1   6  30       12.44        9.48     10.65 o 
   2   0  31        0.00        5.55      7.13 o 
   3   0  31       55.03       80.81     17.43 o 
   4   0  31       24.63       50.70     20.60 o 
   1   1  31       85.22       99.04      8.72 o 
   2   1  31        3.67        6.34      7.13 o 
   3   1  31       18.97       16.64      6.34 o 
   4   1  31       21.75       41.44     10.83 o 
   0   2  31       37.79       31.69      3.96 o 
   1   2  31      162.87      180.67      7.13 o 
   2   2  31       51.43       45.91      7.39 o 
   3   2  31       12.27       19.33     15.05 o 
   1   3  31       28.56       19.01      6.45 o 
   3   3  31       49.64       48.99      6.50 o 
   0   4  31      110.52      131.53     10.30 o 
   1   4  31       17.32       16.64      6.34 o 
   2   4  31       10.84       15.24      6.39 o 
   0   5  31       17.13       25.35     21.39 o 
   1   5  31       41.49       50.79      7.99 o 
   2   0  32        0.18        3.96      7.13 o 
   3   0  32       12.25        8.71     11.88 o 
   1   1  32       24.25       21.39      4.75 o 
   2   1  32       41.97       37.32      9.51 o 
   3   1  32       31.05       40.86     14.66 o 
   1   2  32       49.54       44.37      8.71 o 
   2   2  32       81.76       91.84     15.05 o 
   3   2  32       49.85       54.76     16.64 o 
   1   3  32      109.59      104.59     16.64 o 
   2   3  32       13.37        7.13      3.17 o 
   0   4  32       18.51       15.84     11.09 o 
   1   4  32       13.34       13.14      5.15 o 
   2   0  33       32.35       49.12     11.09 o 
   2   1  33       29.26       16.56      4.08 o 
   1   2  33       11.98       15.05      4.75 o 
   2   2  33       11.74       33.27     10.30 o 
   0   3  33      373.06      317.05     12.68 o 
   1   3  33       32.53       58.63      7.92 o 
                                                 
